# Supplementary material for: Carbon regime structures functional trait trajectories during primary succession in microorganisms
Source: ISME J. 2026 May 23;20(1):wrag134. doi: 10.1093/ismejo/wrag134 (PMC13374867; doi:10.1093/ismejo/wrag134)
Supplement: Supplementary_table_S3_YAS_traits_merged_wrag134 [file supplementary_table_s3_yas_traits_merged_wrag134.xlsx]

## Sheet: Sheet1
Supplementary Table S3. Genes identified from the literature as representative of yield, resource acquisition, and stress-tolerance strategies. A and Y traits were defined using the gene lists reported in Wu et al. (2025), and S traits were defined using stress-related KOs from the curated KO-to-trait mappings provided by microTrait (Karaoz and Brodie, 2022).
Life-history strategy	knum	Description
Resource acquisition	K19357	Cellulase
Resource acquisition	K19668	Cellulose 1,4-beta-cellobiosidase
Resource acquisition	K18651	Oligoxyloglucan reducing-end-specific cellobiohydrolase
Resource acquisition	K00702	Cellobiose phosphorylase
Resource acquisition	K01183	Chitinase
Resource acquisition	K01452	Chitin deacetylase
Resource acquisition	K03434	N-acetylglucosaminylphosphatidylinositol deacetylase
Resource acquisition	K01205	N-acetylglucosaminidase
Resource acquisition	K13465	Endo-1,4-beta-xylanase
Resource acquisition	K15920	Xylan 1,4-beta xylosidase
Resource acquisition	K05972	Acetylxylan esterase
Resource acquisition	K18576	Xyloglucanase
Resource acquisition	K19551	Pectin lyase
Resource acquisition	K01051	Pectinesterase
Resource acquisition	K01230	Mannosidase
Resource acquisition	K07406	Alpha-galactosidase
Resource acquisition	K07407	Alpha-galactosidase
Resource acquisition	K01190	Beta-galactosidase
Resource acquisition	K12111	Beta-galactosidase
Resource acquisition	K12308	Beta-galactosidase
Resource acquisition	K12309	Beta-galactosidase
Resource acquisition	K15923	Alpha-fucosidase
Resource acquisition	K01206	Alpha-fucosidase
Stress Tolerance	K04078	Stress Tolerance:Specific:temperature:high:protection, repair, degradation of denatured/misfolded proteins:heat shock proteins
Stress Tolerance	K03687	Stress Tolerance:Specific:temperature:high:protection, repair, degradation of denatured/misfolded proteins:heat shock proteins
Stress Tolerance	K03686	Stress Tolerance:Specific:temperature:high:protection, repair, degradation of denatured/misfolded proteins:heat shock proteins
Stress Tolerance	K04077	Stress Tolerance:Specific:temperature:high:protection, repair, degradation of denatured/misfolded proteins:heat shock proteins
Stress Tolerance	K22447	Stress Tolerance:Specific:temperature:high:protection, repair, degradation of denatured/misfolded proteins:heat shock proteins
Stress Tolerance	K04043	Stress Tolerance:Specific:temperature:high:protection, repair, degradation of denatured/misfolded proteins:heat shock proteins
Stress Tolerance	K03694	Stress Tolerance:Specific:temperature:high:protection, repair, degradation of denatured/misfolded proteins:ATP-dependent proteases
Stress Tolerance	K03695	Stress Tolerance:Specific:temperature:high:protection, repair, degradation of denatured/misfolded proteins:ATP-dependent proteases
Stress Tolerance	K03696	Stress Tolerance:Specific:temperature:high:protection, repair, degradation of denatured/misfolded proteins:ATP-dependent proteases
Stress Tolerance	K03697	Stress Tolerance:Specific:temperature:high:protection, repair, degradation of denatured/misfolded proteins:ATP-dependent proteases
Stress Tolerance	K04086	Stress Tolerance:Specific:temperature:high:protection, repair, degradation of denatured/misfolded proteins:ATP-dependent proteases
Stress Tolerance	K03544	Stress Tolerance:Specific:temperature:high:protection, repair, degradation of denatured/misfolded proteins:ATP-dependent proteases
Stress Tolerance	K03667	Stress Tolerance:Specific:temperature:high:protection, repair, degradation of denatured/misfolded proteins:ATP-dependent proteases
Stress Tolerance	K01338	Stress Tolerance:Specific:temperature:high:protection, repair, degradation of denatured/misfolded proteins:ATP-dependent proteases
Stress Tolerance	K04076	Stress Tolerance:Specific:temperature:high:protection, repair, degradation of denatured/misfolded proteins:ATP-dependent proteases
Stress Tolerance	K03705	Stress Tolerance:Specific:temperature:high:heat-induced transcriptional regulation:heat induced transcription factor
Stress Tolerance	K10255	Stress Tolerance:Specific:temperature:low:membrane stabilization:fatty acid desaturase
Stress Tolerance	K03704	Stress Tolerance:Specific:temperature:low:destabilization of secondary structures in mRNAs:mRNA chaperone
Stress Tolerance	K00962	Stress Tolerance:Specific:temperature:low:destabilization of secondary structures in mRNAs:mRNA stabilization
Stress Tolerance	K05592	Stress Tolerance:Specific:temperature:low:destabilization of secondary structures in mRNAs:RNA degradation
Stress Tolerance	K12573	Stress Tolerance:Specific:temperature:low:destabilization of secondary structures in mRNAs:RNA degradation
Stress Tolerance	K07778	Stress Tolerance:Specific:temperature:low:cold-sensing machinery:cold sensing two-component system
Stress Tolerance	K07693	Stress Tolerance:Specific:temperature:low:cold-sensing machinery:cold sensing two-component system
Stress Tolerance	K00147	Stress Tolerance:Specific:desiccation/osmotic/salt stress:accumulation of compatible solutes:synthesis of compatible solutes
Stress Tolerance	K00931	Stress Tolerance:Specific:desiccation/osmotic/salt stress:accumulation of compatible solutes:synthesis of compatible solutes
Stress Tolerance	K00286	Stress Tolerance:Specific:desiccation/osmotic/salt stress:accumulation of compatible solutes:synthesis of compatible solutes
Stress Tolerance	K00819	Stress Tolerance:Specific:desiccation/osmotic/salt stress:accumulation of compatible solutes:synthesis of compatible solutes
Stress Tolerance	K01750	Stress Tolerance:Specific:desiccation/osmotic/salt stress:accumulation of compatible solutes:synthesis of compatible solutes
Stress Tolerance	K00697	Stress Tolerance:Specific:desiccation/osmotic/salt stress:accumulation of compatible solutes:synthesis of compatible solutes
Stress Tolerance	K01087	Stress Tolerance:Specific:desiccation/osmotic/salt stress:accumulation of compatible solutes:synthesis of compatible solutes
Stress Tolerance	K16055	Stress Tolerance:Specific:desiccation/osmotic/salt stress:accumulation of compatible solutes:synthesis of compatible solutes
Stress Tolerance	K00108	Stress Tolerance:Specific:desiccation/osmotic/salt stress:accumulation of compatible solutes:synthesis of compatible solutes
Stress Tolerance	K11440	Stress Tolerance:Specific:desiccation/osmotic/salt stress:accumulation of compatible solutes:synthesis of compatible solutes
Stress Tolerance	K17755	Stress Tolerance:Specific:desiccation/osmotic/salt stress:accumulation of compatible solutes:synthesis of compatible solutes
Stress Tolerance	K00130	Stress Tolerance:Specific:desiccation/osmotic/salt stress:accumulation of compatible solutes:synthesis of compatible solutes
Stress Tolerance	K22306	Stress Tolerance:Specific:desiccation/osmotic/salt stress:accumulation of compatible solutes:synthesis of compatible solutes
Stress Tolerance	K21349	Stress Tolerance:Specific:desiccation/osmotic/salt stress:accumulation of compatible solutes:synthesis of compatible solutes
Stress Tolerance	K21369	Stress Tolerance:Specific:desiccation/osmotic/salt stress:accumulation of compatible solutes:synthesis of compatible solutes
Stress Tolerance	K22908	Stress Tolerance:Specific:desiccation/osmotic/salt stress:accumulation of compatible solutes:synthesis of compatible solutes
Stress Tolerance	K05947	Stress Tolerance:Specific:desiccation/osmotic/salt stress:accumulation of compatible solutes:synthesis of compatible solutes
Stress Tolerance	K07026	Stress Tolerance:Specific:desiccation/osmotic/salt stress:accumulation of compatible solutes:synthesis of compatible solutes
Stress Tolerance	K18818	Stress Tolerance:Specific:desiccation/osmotic/salt stress:accumulation of compatible solutes:synthesis of compatible solutes
Stress Tolerance	K03762	Stress Tolerance:Specific:desiccation/osmotic/salt stress:accumulation of compatible solutes:transport of compatible solutes
Stress Tolerance	K02000	Stress Tolerance:Specific:desiccation/osmotic/salt stress:accumulation of compatible solutes:transport of compatible solutes
Stress Tolerance	K02001	Stress Tolerance:Specific:desiccation/osmotic/salt stress:accumulation of compatible solutes:transport of compatible solutes
Stress Tolerance	K02002	Stress Tolerance:Specific:desiccation/osmotic/salt stress:accumulation of compatible solutes:transport of compatible solutes
Stress Tolerance	K05020	Stress Tolerance:Specific:desiccation/osmotic/salt stress:accumulation of compatible solutes:transport of compatible solutes
Stress Tolerance	K02168	Stress Tolerance:Specific:desiccation/osmotic/salt stress:accumulation of compatible solutes:transport of compatible solutes
Stress Tolerance	K03282	Stress Tolerance:Specific:desiccation/osmotic/salt stress:accumulation of compatible solutes:transport of compatible solutes
Stress Tolerance	K03442	Stress Tolerance:Specific:desiccation/osmotic/salt stress:accumulation of compatible solutes:transport of compatible solutes
Stress Tolerance	K10235	Stress Tolerance:Specific:desiccation/osmotic/salt stress:enhancement of microenvironment:EPS biosynthesis/export
Stress Tolerance	K10232	Stress Tolerance:Specific:desiccation/osmotic/salt stress:enhancement of microenvironment:EPS biosynthesis/export
Stress Tolerance	K20997	Stress Tolerance:Specific:desiccation/osmotic/salt stress:enhancement of microenvironment:EPS biosynthesis/export
Stress Tolerance	K16011	Stress Tolerance:Specific:desiccation/osmotic/salt stress:enhancement of microenvironment:EPS biosynthesis/export
Stress Tolerance	K20987	Stress Tolerance:Specific:desiccation/osmotic/salt stress:enhancement of microenvironment:EPS biosynthesis/export
Stress Tolerance	K20998	Stress Tolerance:Specific:desiccation/osmotic/salt stress:enhancement of microenvironment:EPS biosynthesis/export
Stress Tolerance	K20999	Stress Tolerance:Specific:desiccation/osmotic/salt stress:enhancement of microenvironment:EPS biosynthesis/export
Stress Tolerance	K21000	Stress Tolerance:Specific:desiccation/osmotic/salt stress:enhancement of microenvironment:EPS biosynthesis/export
Stress Tolerance	K21001	Stress Tolerance:Specific:desiccation/osmotic/salt stress:enhancement of microenvironment:EPS biosynthesis/export
Stress Tolerance	K21002	Stress Tolerance:Specific:desiccation/osmotic/salt stress:enhancement of microenvironment:EPS biosynthesis/export
Stress Tolerance	K21003	Stress Tolerance:Specific:desiccation/osmotic/salt stress:enhancement of microenvironment:EPS biosynthesis/export
Stress Tolerance	K21004	Stress Tolerance:Specific:desiccation/osmotic/salt stress:enhancement of microenvironment:EPS biosynthesis/export
Stress Tolerance	K21005	Stress Tolerance:Specific:desiccation/osmotic/salt stress:enhancement of microenvironment:EPS biosynthesis/export
Stress Tolerance	K21006	Stress Tolerance:Specific:desiccation/osmotic/salt stress:enhancement of microenvironment:EPS biosynthesis/export
Stress Tolerance	K21007	Stress Tolerance:Specific:desiccation/osmotic/salt stress:enhancement of microenvironment:EPS biosynthesis/export
Stress Tolerance	K21008	Stress Tolerance:Specific:desiccation/osmotic/salt stress:enhancement of microenvironment:EPS biosynthesis/export
Stress Tolerance	K21009	Stress Tolerance:Specific:desiccation/osmotic/salt stress:enhancement of microenvironment:EPS biosynthesis/export
Stress Tolerance	K21010	Stress Tolerance:Specific:desiccation/osmotic/salt stress:enhancement of microenvironment:EPS biosynthesis/export
Stress Tolerance	K21011	Stress Tolerance:Specific:desiccation/osmotic/salt stress:enhancement of microenvironment:EPS biosynthesis/export
Stress Tolerance	K21012	Stress Tolerance:Specific:desiccation/osmotic/salt stress:enhancement of microenvironment:EPS biosynthesis/export
Stress Tolerance	K22924	Stress Tolerance:Specific:desiccation/osmotic/salt stress:enhancement of microenvironment:EPS biosynthesis/export
Stress Tolerance	K22921	Stress Tolerance:Specific:desiccation/osmotic/salt stress:enhancement of microenvironment:EPS biosynthesis/export
Stress Tolerance	K22923	Stress Tolerance:Specific:desiccation/osmotic/salt stress:enhancement of microenvironment:EPS biosynthesis/export
Stress Tolerance	K22922	Stress Tolerance:Specific:desiccation/osmotic/salt stress:enhancement of microenvironment:EPS biosynthesis/export
Stress Tolerance	K09774	Stress Tolerance:Specific:desiccation/osmotic/salt stress:enhancement of microenvironment:EPS biosynthesis/export
Stress Tolerance	K06861	Stress Tolerance:Specific:desiccation/osmotic/salt stress:enhancement of microenvironment:EPS biosynthesis/export
Stress Tolerance	K11719	Stress Tolerance:Specific:desiccation/osmotic/salt stress:enhancement of microenvironment:EPS biosynthesis/export
Stress Tolerance	K04744	Stress Tolerance:Specific:desiccation/osmotic/salt stress:enhancement of microenvironment:EPS biosynthesis/export
Stress Tolerance	K03643	Stress Tolerance:Specific:desiccation/osmotic/salt stress:enhancement of microenvironment:EPS biosynthesis/export
Stress Tolerance	K07091	Stress Tolerance:Specific:desiccation/osmotic/salt stress:enhancement of microenvironment:EPS biosynthesis/export
Stress Tolerance	K11720	Stress Tolerance:Specific:desiccation/osmotic/salt stress:enhancement of microenvironment:EPS biosynthesis/export
Stress Tolerance	K16695	Stress Tolerance:Specific:desiccation/osmotic/salt stress:enhancement of microenvironment:EPS biosynthesis/export
Stress Tolerance	K03819	Stress Tolerance:Specific:desiccation/osmotic/salt stress:enhancement of microenvironment:EPS biosynthesis/export
Stress Tolerance	K13684	Stress Tolerance:Specific:desiccation/osmotic/salt stress:enhancement of microenvironment:EPS biosynthesis/export
Stress Tolerance	K13620	Stress Tolerance:Specific:desiccation/osmotic/salt stress:enhancement of microenvironment:EPS biosynthesis/export
Stress Tolerance	K13683	Stress Tolerance:Specific:desiccation/osmotic/salt stress:enhancement of microenvironment:EPS biosynthesis/export
Stress Tolerance	K03818	Stress Tolerance:Specific:desiccation/osmotic/salt stress:enhancement of microenvironment:EPS biosynthesis/export
Stress Tolerance	K03208	Stress Tolerance:Specific:desiccation/osmotic/salt stress:enhancement of microenvironment:EPS biosynthesis/export
Stress Tolerance	K03606	Stress Tolerance:Specific:desiccation/osmotic/salt stress:enhancement of microenvironment:EPS biosynthesis/export
Stress Tolerance	K16710	Stress Tolerance:Specific:desiccation/osmotic/salt stress:enhancement of microenvironment:EPS biosynthesis/export
Stress Tolerance	K16703	Stress Tolerance:Specific:desiccation/osmotic/salt stress:enhancement of microenvironment:EPS biosynthesis/export
Stress Tolerance	K16711	Stress Tolerance:Specific:desiccation/osmotic/salt stress:enhancement of microenvironment:EPS biosynthesis/export
Stress Tolerance	K16552	Stress Tolerance:Specific:desiccation/osmotic/salt stress:enhancement of microenvironment:EPS biosynthesis/export
Stress Tolerance	K16566	Stress Tolerance:Specific:desiccation/osmotic/salt stress:enhancement of microenvironment:EPS biosynthesis/export
Stress Tolerance	K07660	Stress Tolerance:Specific:desiccation/osmotic/salt stress:osmotic sensing:two-component systems, osmotic sensors salt/potassium sensors
Stress Tolerance	K07637	Stress Tolerance:Specific:desiccation/osmotic/salt stress:osmotic sensing:two-component systems, osmotic sensors salt/potassium sensors
Stress Tolerance	K19777	Stress Tolerance:Specific:pH stress:protection, repair, degradation of denatured/misfolded proteins:periplasmic acid resistance protein
Stress Tolerance	K19778	Stress Tolerance:Specific:pH stress:protection, repair, degradation of denatured/misfolded proteins:periplasmic acid resistance protein
Stress Tolerance	K00574	Stress Tolerance:Specific:pH stress:membrane stabilization:cyclopropane fatty acid (CFA) synthase
Stress Tolerance	K04761	Stress Tolerance:Specific:pH stress:redox sensing:redox sensitive transcription factor
Stress Tolerance	K13639	Stress Tolerance:Specific:pH stress:redox sensing:redox sensitive transcription factor
Stress Tolerance	K09825	Stress Tolerance:Specific:pH stress:redox sensing:redox sensitive transcription factor
Stress Tolerance	K09825	Stress Tolerance:Specific:pH stress:redox sensing:redox sensitive transcription factor
Stress Tolerance	K11330	Stress Tolerance:Specific:pH stress:redox sensing:redox sensing two component systems
Stress Tolerance	K11328	Stress Tolerance:Specific:pH stress:redox sensing:redox sensing two component systems
Stress Tolerance	K07773	Stress Tolerance:Specific:pH stress:redox sensing:redox sensing two component systems
Stress Tolerance	K07648	Stress Tolerance:Specific:pH stress:redox sensing:redox sensing two component systems
Stress Tolerance	K07695	Stress Tolerance:Specific:pH stress:redox sensing:redox sensing two component systems
Stress Tolerance	K07682	Stress Tolerance:Specific:pH stress:redox sensing:redox sensing two component systems
Stress Tolerance	K15012	Stress Tolerance:Specific:pH stress:redox sensing:redox sensing two component systems
Stress Tolerance	K15011	Stress Tolerance:Specific:pH stress:redox sensing:redox sensing two component systems
Stress Tolerance	K01430	Stress Tolerance:Specific:pH stress:consumption of excessive cytoplasmic protons:urease system
Stress Tolerance	K14048	Stress Tolerance:Specific:pH stress:consumption of excessive cytoplasmic protons:urease system
Stress Tolerance	K01429	Stress Tolerance:Specific:pH stress:consumption of excessive cytoplasmic protons:urease system
Stress Tolerance	K01428	Stress Tolerance:Specific:pH stress:consumption of excessive cytoplasmic protons:urease system
Stress Tolerance	K01476	Stress Tolerance:Specific:pH stress:consumption of excessive cytoplasmic protons:decarboxylase and antiporter systems
Stress Tolerance	K01584	Stress Tolerance:Specific:pH stress:consumption of excessive cytoplasmic protons:decarboxylase and antiporter systems
Stress Tolerance	K01585	Stress Tolerance:Specific:pH stress:consumption of excessive cytoplasmic protons:decarboxylase and antiporter systems
Stress Tolerance	K02626	Stress Tolerance:Specific:pH stress:consumption of excessive cytoplasmic protons:decarboxylase and antiporter systems
Stress Tolerance	K03759	Stress Tolerance:Specific:pH stress:consumption of excessive cytoplasmic protons:decarboxylase and antiporter systems
Stress Tolerance	K01580	Stress Tolerance:Specific:pH stress:consumption of excessive cytoplasmic protons:decarboxylase and antiporter systems
Stress Tolerance	K20265	Stress Tolerance:Specific:pH stress:consumption of excessive cytoplasmic protons:decarboxylase and antiporter systems
Stress Tolerance	K01425	Stress Tolerance:Specific:pH stress:consumption of excessive cytoplasmic protons:decarboxylase and antiporter systems
Stress Tolerance	K01582	Stress Tolerance:Specific:pH stress:consumption of excessive cytoplasmic protons:decarboxylase and antiporter systems
Stress Tolerance	K03757	Stress Tolerance:Specific:pH stress:consumption of excessive cytoplasmic protons:decarboxylase and antiporter systems
Stress Tolerance	K01581	Stress Tolerance:Specific:pH stress:consumption of excessive cytoplasmic protons:decarboxylase and antiporter systems
Stress Tolerance	K03756	Stress Tolerance:Specific:pH stress:consumption of excessive cytoplasmic protons:decarboxylase and antiporter systems
Stress Tolerance	K03781	Stress Tolerance:Specific:oxidative stress:scavenging of reactive oxygen species:ROS scavenging enzymes
Stress Tolerance	K03782	Stress Tolerance:Specific:oxidative stress:scavenging of reactive oxygen species:ROS scavenging enzymes
Stress Tolerance	K04564	Stress Tolerance:Specific:oxidative stress:scavenging of reactive oxygen species:ROS scavenging enzymes
Stress Tolerance	K03386	Stress Tolerance:Specific:oxidative stress:scavenging of reactive oxygen species:ROS scavenging enzymes
Stress Tolerance	K24119	Stress Tolerance:Specific:oxidative stress:scavenging of reactive oxygen species:ROS scavenging enzymes
Stress Tolerance	K24126	Stress Tolerance:Specific:oxidative stress:scavenging of reactive oxygen species:ROS scavenging enzymes
Stress Tolerance	K03387	Stress Tolerance:Specific:oxidative stress:scavenging of reactive oxygen species:ROS scavenging enzymes
Stress Tolerance	K07775	Stress Tolerance:Specific:oxygen limitation:oxygen sensing:oxygen sensing two component systems
Stress Tolerance	K07651	Stress Tolerance:Specific:oxygen limitation:oxygen sensing:oxygen sensing two component systems
Stress Tolerance	K07671	Stress Tolerance:Specific:oxygen limitation:oxygen sensing:oxygen sensing two component systems
Stress Tolerance	K07655	Stress Tolerance:Specific:oxygen limitation:oxygen sensing:oxygen sensing two component systems
Stress Tolerance	K07683	Stress Tolerance:Specific:oxygen limitation:oxygen sensing:oxygen sensing two component systems
Stress Tolerance	K07664	Stress Tolerance:Specific:envelope stress:misfolded protein/secretion stress sensing:misfolded proteins/secretion stress two component systems
Stress Tolerance	K07642	Stress Tolerance:Specific:envelope stress:misfolded protein/secretion stress sensing:misfolded proteins/secretion stress two component systems
Stress Tolerance	K07640	Stress Tolerance:Specific:envelope stress:misfolded protein/secretion stress sensing:misfolded proteins/secretion stress two component systems
Stress Tolerance	K07662	Stress Tolerance:Specific:envelope stress:misfolded protein/secretion stress sensing:misfolded proteins/secretion stress two component systems
Stress Tolerance	K06006	Stress Tolerance:Specific:envelope stress:misfolded protein/secretion stress sensing:misfolded proteins/secretion stress two component systems
Stress Tolerance	K03969	Stress Tolerance:Specific:envelope stress:phage resistance:phage-shock system
Stress Tolerance	K03970	Stress Tolerance:Specific:envelope stress:phage resistance:phage-shock system
Stress Tolerance	K03973	Stress Tolerance:Specific:envelope stress:phage resistance:phage-shock system
Stress Tolerance	K03971	Stress Tolerance:Specific:envelope stress:phage resistance:phage-shock system
Yield	K00059	Fatty acid biosynthesis
Yield	K00208	Fatty acid biosynthesis
Yield	K00209	Fatty acid biosynthesis
Yield	K00645	Fatty acid biosynthesis
Yield	K00647	Fatty acid biosynthesis
Yield	K00648	Fatty acid biosynthesis
Yield	K00665	Fatty acid biosynthesis
Yield	K00667	Fatty acid biosynthesis
Yield	K00668	Fatty acid biosynthesis
Yield	K01071	Fatty acid biosynthesis
Yield	K01716	Fatty acid biosynthesis
Yield	K01897	Fatty acid biosynthesis
Yield	K01946	Fatty acid biosynthesis
Yield	K01961	Fatty acid biosynthesis
Yield	K01962	Fatty acid biosynthesis
Yield	K01963	Fatty acid biosynthesis
Yield	K02160	Fatty acid biosynthesis
Yield	K02371	Fatty acid biosynthesis
Yield	K02372	Fatty acid biosynthesis
Yield	K03921	Fatty acid biosynthesis
Yield	K03922	Fatty acid biosynthesis
Yield	K07512	Fatty acid biosynthesis
Yield	K09458	Fatty acid biosynthesis
Yield	K10780	Fatty acid biosynthesis
Yield	K10781	Fatty acid biosynthesis
Yield	K10782	Fatty acid biosynthesis
Yield	K11262	Fatty acid biosynthesis
Yield	K11263	Fatty acid biosynthesis
Yield	K11533	Fatty acid biosynthesis
Yield	K11539	Fatty acid biosynthesis
Yield	K13370	Fatty acid biosynthesis
Yield	K15013	Fatty acid biosynthesis
Yield	K16363	Fatty acid biosynthesis
Yield	K18472	Fatty acid biosynthesis
Yield	K18473	Fatty acid biosynthesis
Yield	K18474	Fatty acid biosynthesis
Yield	K18660	Fatty acid biosynthesis
Yield	K22540	Fatty acid biosynthesis
Yield	K22541	Fatty acid biosynthesis
Yield	K00145	Arginine biosynthesis
Yield	K00260	Arginine biosynthesis
Yield	K00261	Arginine biosynthesis
Yield	K00262	Arginine biosynthesis
Yield	K00491	Arginine biosynthesis
Yield	K00611	Arginine biosynthesis
Yield	K00618	Arginine biosynthesis
Yield	K00619	Arginine biosynthesis
Yield	K00620	Arginine biosynthesis
Yield	K00811	Arginine biosynthesis
Yield	K00812	Arginine biosynthesis
Yield	K00813	Arginine biosynthesis
Yield	K00814	Arginine biosynthesis
Yield	K00818	Arginine biosynthesis
Yield	K00821	Arginine biosynthesis
Yield	K00926	Arginine biosynthesis
Yield	K00930	Arginine biosynthesis
Yield	K01425	Arginine biosynthesis
Yield	K01427	Arginine biosynthesis
Yield	K01428	Arginine biosynthesis
Yield	K01429	Arginine biosynthesis
Yield	K01430	Arginine biosynthesis
Yield	K01438	Arginine biosynthesis
Yield	K01457	Arginine biosynthesis
Yield	K01476	Arginine biosynthesis
Yield	K01478	Arginine biosynthesis
Yield	K01755	Arginine biosynthesis
Yield	K01915	Arginine biosynthesis
Yield	K01940	Arginine biosynthesis
Yield	K01941	Arginine biosynthesis
Yield	K01948	Arginine biosynthesis
Yield	K01954	Arginine biosynthesis
Yield	K01955	Arginine biosynthesis
Yield	K01956	Arginine biosynthesis
Yield	K05597	Arginine biosynthesis
Yield	K05828	Arginine biosynthesis
Yield	K05829	Arginine biosynthesis
Yield	K05830	Arginine biosynthesis
Yield	K05831	Arginine biosynthesis
Yield	K09065	Arginine biosynthesis
Yield	K11067	Arginine biosynthesis
Yield	K11358	Arginine biosynthesis
Yield	K11540	Arginine biosynthesis
Yield	K11541	Arginine biosynthesis
Yield	K12659	Arginine biosynthesis
Yield	K13240	Arginine biosynthesis
Yield	K13241	Arginine biosynthesis
Yield	K13242	Arginine biosynthesis
Yield	K13427	Arginine biosynthesis
Yield	K14048	Arginine biosynthesis
Yield	K14260	Arginine biosynthesis
Yield	K14272	Arginine biosynthesis
Yield	K14454	Arginine biosynthesis
Yield	K14455	Arginine biosynthesis
Yield	K14541	Arginine biosynthesis
Yield	K14677	Arginine biosynthesis
Yield	K14681	Arginine biosynthesis
Yield	K14682	Arginine biosynthesis
Yield	K15371	Arginine biosynthesis
Yield	K19412	Arginine biosynthesis
Yield	K22476	Arginine biosynthesis
Yield	K22477	Arginine biosynthesis
Yield	K22478	Arginine biosynthesis
Yield	K23265	Arginine biosynthesis
Yield	K25032	Arginine biosynthesis
Yield	K27542	Arginine biosynthesis
Yield	K27545	Arginine biosynthesis
Yield	K00052	Valine, leucine and isoleucine biosynthesis
Yield	K00053	Valine, leucine and isoleucine biosynthesis
Yield	K00263	Valine, leucine and isoleucine biosynthesis
Yield	K00826	Valine, leucine and isoleucine biosynthesis
Yield	K00835	Valine, leucine and isoleucine biosynthesis
Yield	K01649	Valine, leucine and isoleucine biosynthesis
Yield	K01652	Valine, leucine and isoleucine biosynthesis
Yield	K01653	Valine, leucine and isoleucine biosynthesis
Yield	K01687	Valine, leucine and isoleucine biosynthesis
Yield	K01702	Valine, leucine and isoleucine biosynthesis
Yield	K01703	Valine, leucine and isoleucine biosynthesis
Yield	K01704	Valine, leucine and isoleucine biosynthesis
Yield	K01754	Valine, leucine and isoleucine biosynthesis
Yield	K09011	Valine, leucine and isoleucine biosynthesis
Yield	K11258	Valine, leucine and isoleucine biosynthesis
Yield	K14260	Valine, leucine and isoleucine biosynthesis
Yield	K17989	Valine, leucine and isoleucine biosynthesis
Yield	K21359	Valine, leucine and isoleucine biosynthesis
Yield	K21360	Valine, leucine and isoleucine biosynthesis
Yield	K00003	Lysine biosynthesis
Yield	K00133	Lysine biosynthesis
Yield	K00143	Lysine biosynthesis
Yield	K00215	Lysine biosynthesis
Yield	K00290	Lysine biosynthesis
Yield	K00293	Lysine biosynthesis
Yield	K00674	Lysine biosynthesis
Yield	K00821	Lysine biosynthesis
Yield	K00825	Lysine biosynthesis
Yield	K00838	Lysine biosynthesis
Yield	K00841	Lysine biosynthesis
Yield	K00928	Lysine biosynthesis
Yield	K01439	Lysine biosynthesis
Yield	K01586	Lysine biosynthesis
Yield	K01655	Lysine biosynthesis
Yield	K01705	Lysine biosynthesis
Yield	K01714	Lysine biosynthesis
Yield	K01778	Lysine biosynthesis
Yield	K01798	Lysine biosynthesis
Yield	K01928	Lysine biosynthesis
Yield	K01929	Lysine biosynthesis
Yield	K03340	Lysine biosynthesis
Yield	K05822	Lysine biosynthesis
Yield	K05823	Lysine biosynthesis
Yield	K05824	Lysine biosynthesis
Yield	K05825	Lysine biosynthesis
Yield	K05827	Lysine biosynthesis
Yield	K05828	Lysine biosynthesis
Yield	K05829	Lysine biosynthesis
Yield	K05830	Lysine biosynthesis
Yield	K05831	Lysine biosynthesis
Yield	K10206	Lysine biosynthesis
Yield	K10977	Lysine biosynthesis
Yield	K10978	Lysine biosynthesis
Yield	K12524	Lysine biosynthesis
Yield	K12525	Lysine biosynthesis
Yield	K12526	Lysine biosynthesis
Yield	K14267	Lysine biosynthesis
Yield	K15792	Lysine biosynthesis
Yield	K16180	Lysine biosynthesis
Yield	K16181	Lysine biosynthesis
Yield	K16182	Lysine biosynthesis
Yield	K16792	Lysine biosynthesis
Yield	K16793	Lysine biosynthesis
Yield	K17450	Lysine biosynthesis
Yield	K17753	Lysine biosynthesis
Yield	K24034	Lysine biosynthesis
Yield	K25032	Lysine biosynthesis
Yield	K00014	Phenylalanine, tyrosine and tryptophan biosynthesis
Yield	K00211	Phenylalanine, tyrosine and tryptophan biosynthesis
Yield	K00220	Phenylalanine, tyrosine and tryptophan biosynthesis
Yield	K00270	Phenylalanine, tyrosine and tryptophan biosynthesis
Yield	K00500	Phenylalanine, tyrosine and tryptophan biosynthesis
Yield	K00766	Phenylalanine, tyrosine and tryptophan biosynthesis
Yield	K00800	Phenylalanine, tyrosine and tryptophan biosynthesis
Yield	K00811	Phenylalanine, tyrosine and tryptophan biosynthesis
Yield	K00812	Phenylalanine, tyrosine and tryptophan biosynthesis
Yield	K00813	Phenylalanine, tyrosine and tryptophan biosynthesis
Yield	K00815	Phenylalanine, tyrosine and tryptophan biosynthesis
Yield	K00817	Phenylalanine, tyrosine and tryptophan biosynthesis
Yield	K00832	Phenylalanine, tyrosine and tryptophan biosynthesis
Yield	K00838	Phenylalanine, tyrosine and tryptophan biosynthesis
Yield	K00891	Phenylalanine, tyrosine and tryptophan biosynthesis
Yield	K01609	Phenylalanine, tyrosine and tryptophan biosynthesis
Yield	K01626	Phenylalanine, tyrosine and tryptophan biosynthesis
Yield	K01656	Phenylalanine, tyrosine and tryptophan biosynthesis
Yield	K01657	Phenylalanine, tyrosine and tryptophan biosynthesis
Yield	K01658	Phenylalanine, tyrosine and tryptophan biosynthesis
Yield	K01694	Phenylalanine, tyrosine and tryptophan biosynthesis
Yield	K01695	Phenylalanine, tyrosine and tryptophan biosynthesis
Yield	K01696	Phenylalanine, tyrosine and tryptophan biosynthesis
Yield	K01713	Phenylalanine, tyrosine and tryptophan biosynthesis
Yield	K01735	Phenylalanine, tyrosine and tryptophan biosynthesis
Yield	K01736	Phenylalanine, tyrosine and tryptophan biosynthesis
Yield	K01817	Phenylalanine, tyrosine and tryptophan biosynthesis
Yield	K01850	Phenylalanine, tyrosine and tryptophan biosynthesis
Yield	K03334	Phenylalanine, tyrosine and tryptophan biosynthesis
Yield	K03785	Phenylalanine, tyrosine and tryptophan biosynthesis
Yield	K03786	Phenylalanine, tyrosine and tryptophan biosynthesis
Yield	K03856	Phenylalanine, tyrosine and tryptophan biosynthesis
Yield	K04092	Phenylalanine, tyrosine and tryptophan biosynthesis
Yield	K04093	Phenylalanine, tyrosine and tryptophan biosynthesis
Yield	K04516	Phenylalanine, tyrosine and tryptophan biosynthesis
Yield	K04517	Phenylalanine, tyrosine and tryptophan biosynthesis
Yield	K04518	Phenylalanine, tyrosine and tryptophan biosynthesis
Yield	K05358	Phenylalanine, tyrosine and tryptophan biosynthesis
Yield	K05359	Phenylalanine, tyrosine and tryptophan biosynthesis
Yield	K05821	Phenylalanine, tyrosine and tryptophan biosynthesis
Yield	K05887	Phenylalanine, tyrosine and tryptophan biosynthesis
Yield	K06001	Phenylalanine, tyrosine and tryptophan biosynthesis
Yield	K06208	Phenylalanine, tyrosine and tryptophan biosynthesis
Yield	K06209	Phenylalanine, tyrosine and tryptophan biosynthesis
Yield	K09483	Phenylalanine, tyrosine and tryptophan biosynthesis
Yield	K09484	Phenylalanine, tyrosine and tryptophan biosynthesis
Yield	K11358	Phenylalanine, tyrosine and tryptophan biosynthesis
Yield	K11646	Phenylalanine, tyrosine and tryptophan biosynthesis
Yield	K13497	Phenylalanine, tyrosine and tryptophan biosynthesis
Yield	K13498	Phenylalanine, tyrosine and tryptophan biosynthesis
Yield	K13501	Phenylalanine, tyrosine and tryptophan biosynthesis
Yield	K13503	Phenylalanine, tyrosine and tryptophan biosynthesis
Yield	K13829	Phenylalanine, tyrosine and tryptophan biosynthesis
Yield	K13830	Phenylalanine, tyrosine and tryptophan biosynthesis
Yield	K13832	Phenylalanine, tyrosine and tryptophan biosynthesis
Yield	K13853	Phenylalanine, tyrosine and tryptophan biosynthesis
Yield	K14170	Phenylalanine, tyrosine and tryptophan biosynthesis
Yield	K14187	Phenylalanine, tyrosine and tryptophan biosynthesis
Yield	K14454	Phenylalanine, tyrosine and tryptophan biosynthesis
Yield	K14455	Phenylalanine, tyrosine and tryptophan biosynthesis
Yield	K15226	Phenylalanine, tyrosine and tryptophan biosynthesis
Yield	K15227	Phenylalanine, tyrosine and tryptophan biosynthesis
Yield	K15849	Phenylalanine, tyrosine and tryptophan biosynthesis
Yield	K16305	Phenylalanine, tyrosine and tryptophan biosynthesis
Yield	K16306	Phenylalanine, tyrosine and tryptophan biosynthesis
Yield	K17748	Phenylalanine, tyrosine and tryptophan biosynthesis
Yield	K17749	Phenylalanine, tyrosine and tryptophan biosynthesis
Yield	K17750	Phenylalanine, tyrosine and tryptophan biosynthesis
Yield	K18239	Phenylalanine, tyrosine and tryptophan biosynthesis
Yield	K18240	Phenylalanine, tyrosine and tryptophan biosynthesis
Yield	K24017	Phenylalanine, tyrosine and tryptophan biosynthesis
Yield	K24018	Phenylalanine, tyrosine and tryptophan biosynthesis
Yield	K25901	Phenylalanine, tyrosine and tryptophan biosynthesis
Yield	K26400	Phenylalanine, tyrosine and tryptophan biosynthesis
Yield	K00075	Peptidoglycan biosynthesis
Yield	K00687	Peptidoglycan biosynthesis
Yield	K00790	Peptidoglycan biosynthesis
Yield	K00806	Peptidoglycan biosynthesis
Yield	K00887	Peptidoglycan biosynthesis
Yield	K01000	Peptidoglycan biosynthesis
Yield	K01798	Peptidoglycan biosynthesis
Yield	K01921	Peptidoglycan biosynthesis
Yield	K01924	Peptidoglycan biosynthesis
Yield	K01925	Peptidoglycan biosynthesis
Yield	K01928	Peptidoglycan biosynthesis
Yield	K01929	Peptidoglycan biosynthesis
Yield	K02545	Peptidoglycan biosynthesis
Yield	K02563	Peptidoglycan biosynthesis
Yield	K03587	Peptidoglycan biosynthesis
Yield	K03693	Peptidoglycan biosynthesis
Yield	K03814	Peptidoglycan biosynthesis
Yield	K04478	Peptidoglycan biosynthesis
Yield	K05362	Peptidoglycan biosynthesis
Yield	K05363	Peptidoglycan biosynthesis
Yield	K05364	Peptidoglycan biosynthesis
Yield	K05365	Peptidoglycan biosynthesis
Yield	K05366	Peptidoglycan biosynthesis
Yield	K05367	Peptidoglycan biosynthesis
Yield	K05515	Peptidoglycan biosynthesis
Yield	K06153	Peptidoglycan biosynthesis
Yield	K07009	Peptidoglycan biosynthesis
Yield	K07258	Peptidoglycan biosynthesis
Yield	K07259	Peptidoglycan biosynthesis
Yield	K07260	Peptidoglycan biosynthesis
Yield	K08384	Peptidoglycan biosynthesis
Yield	K08724	Peptidoglycan biosynthesis
Yield	K11693	Peptidoglycan biosynthesis
Yield	K11694	Peptidoglycan biosynthesis
Yield	K11695	Peptidoglycan biosynthesis
Yield	K12551	Peptidoglycan biosynthesis
Yield	K12552	Peptidoglycan biosynthesis
Yield	K12553	Peptidoglycan biosynthesis
Yield	K12554	Peptidoglycan biosynthesis
Yield	K12555	Peptidoglycan biosynthesis
Yield	K12556	Peptidoglycan biosynthesis
Yield	K15792	Peptidoglycan biosynthesis
Yield	K18149	Peptidoglycan biosynthesis
Yield	K18770	Peptidoglycan biosynthesis
Yield	K18866	Peptidoglycan biosynthesis
Yield	K19302	Peptidoglycan biosynthesis
Yield	K21464	Peptidoglycan biosynthesis
Yield	K21465	Peptidoglycan biosynthesis
Yield	K21466	Peptidoglycan biosynthesis
Yield	K21469	Peptidoglycan biosynthesis
Yield	K23169	Peptidoglycan biosynthesis
Yield	K23170	Peptidoglycan biosynthesis
Yield	K23393	Peptidoglycan biosynthesis
