# Supplementary material for: Carbon regime structures functional trait trajectories during primary succession in microorganisms
Source: ISME J. 2026 May 23;20(1):wrag134. doi: 10.1093/ismejo/wrag134 (PMC13374867; doi:10.1093/ismejo/wrag134)
Supplement: Supplementary_table_5_LDA_genes_results_wrag134 [file supplementary_table_5_lda_genes_results_wrag134.xlsx]

## Sheet: Supplementary table 5 - LDA gen
Cluster	knum	beta	study	definition	microtrait_trait.name3	manual classification
Cluster 1	K01399	0.164	Suarez et al., 2024	pseudolysin [EC:3.4.24.26]	NA	Resource Acquisition:Substrate degradation:simple compound degradation:protein degradation
Cluster 1	K05779	0.133	Suarez et al., 2024	putative thiamine transport system ATP-binding protein	Resource Acquisition:Substrate uptake:osmolyte transport	NA
Cluster 1	K16936	0.113	Suarez et al., 2024	thiosulfate dehydrogenase (quinone) small subunit [EC:1.8.5.2]	Resource Use:Chemotrophy:chemolithoautotrophy:thiosulfate oxidation	NA
Cluster 1	K02024	0.099	Suarez et al., 2024	maltoporin	Resource Acquisition:Substrate uptake:carbohydrate transport:oligosaccharide transport	NA
Cluster 1	K04036	0.081	Suarez et al., 2024	divinyl protochlorophyllide a 8-vinyl-reductase [EC:1.-.-.-]	Resource Use:Phototrophy:pigments:core:anoxygenic	NA
Cluster 1	K13991	0.072	Suarez et al., 2024	photosynthetic reaction center H subunit	Resource Use:Phototrophy:photosystem:anoxygenic:anoxygenic photosystem II	NA
Cluster 1	K10024	0.067	Suarez et al., 2024	arginine/ornithine transport system permease protein	Resource Acquisition:Substrate uptake:free amino acids transport	NA
Cluster 1	K10023	0.061	Suarez et al., 2024	arginine/ornithine transport system permease protein	Resource Acquisition:Substrate uptake:free amino acids transport	NA
Cluster 1	K16256	0.058	Suarez et al., 2024	mxaA protein	Resource Acquisition:Substrate assimilation:C1 compounds:methanotrophy:methanol oxidation pathway	NA
Cluster 1	K10025	0.052	Suarez et al., 2024	arginine/ornithine transport system ATP-binding protein [EC:7.4.2.1]	Resource Acquisition:Substrate uptake:free amino acids transport	NA
Cluster 2	K02631	0.455	Suarez et al., 2024	phycoerythrocyanin alpha-cysteine-84 phycoviolobilin lyase/isomerase subunit PecE [EC:4.4.1.31]	Resource Use:Phototrophy:pigments:accessory:phycobiliprotein:phycoerythrocyanin	NA
Cluster 2	K19973	0.242	Suarez et al., 2024	manganese transport system ATP-binding protein [EC:7.2.2.5]	Resource Acquisition:Substrate uptake:ion transport:metal ion transport	NA
Cluster 2	K17238	0.145	Suarez et al., 2024	inositol-phosphate transport system permease protein	Resource Acquisition:Substrate uptake:osmolyte transport	NA
Cluster 2	K04036	0.037	Suarez et al., 2024	divinyl protochlorophyllide a 8-vinyl-reductase [EC:1.-.-.-]	Resource Use:Phototrophy:pigments:core:anoxygenic	NA
Cluster 2	K05779	0.029	Suarez et al., 2024	putative thiamine transport system ATP-binding protein	Resource Acquisition:Substrate uptake:osmolyte transport	NA
Cluster 2	K10024	0.026	Suarez et al., 2024	arginine/ornithine transport system permease protein	Resource Acquisition:Substrate uptake:free amino acids transport	NA
Cluster 2	K10023	0.024	Suarez et al., 2024	arginine/ornithine transport system permease protein	Resource Acquisition:Substrate uptake:free amino acids transport	NA
Cluster 2	K13991	0.014	Suarez et al., 2024	photosynthetic reaction center H subunit	Resource Use:Phototrophy:photosystem:anoxygenic:anoxygenic photosystem II	NA
Cluster 2	K02024	0.011	Suarez et al., 2024	maltoporin	Resource Acquisition:Substrate uptake:carbohydrate transport:oligosaccharide transport	NA
Cluster 2	K01399	0.01	Suarez et al., 2024	pseudolysin [EC:3.4.24.26]	NA	Resource Acquisition:Substrate degradation:simple compound degradation:protein degradation
Cluster 3	K13991	0.129	Suarez et al., 2024	photosynthetic reaction center H subunit	Resource Use:Phototrophy:photosystem:anoxygenic:anoxygenic photosystem II	NA
Cluster 3	K16256	0.105	Suarez et al., 2024	mxaA protein	Resource Acquisition:Substrate assimilation:C1 compounds:methanotrophy:methanol oxidation pathway	NA
Cluster 3	K04036	0.096	Suarez et al., 2024	divinyl protochlorophyllide a 8-vinyl-reductase [EC:1.-.-.-]	Resource Use:Phototrophy:pigments:core:anoxygenic	NA
Cluster 3	K02024	0.094	Suarez et al., 2024	maltoporin	Resource Acquisition:Substrate uptake:carbohydrate transport:oligosaccharide transport	NA
Cluster 3	K05779	0.08	Suarez et al., 2024	putative thiamine transport system ATP-binding protein	Resource Acquisition:Substrate uptake:osmolyte transport	NA
Cluster 3	K10023	0.068	Suarez et al., 2024	arginine/ornithine transport system permease protein	Resource Acquisition:Substrate uptake:free amino acids transport	NA
Cluster 3	K10024	0.062	Suarez et al., 2024	arginine/ornithine transport system permease protein	Resource Acquisition:Substrate uptake:free amino acids transport	NA
Cluster 3	K02597	0.057	Suarez et al., 2024	nitrogen fixation protein NifZ	NA	Resource Acquisition:Substrate assimilation:N compounds:nitrogen fixation
Cluster 3	K02596	0.056	Suarez et al., 2024	nitrogen fixation protein NifX	NA	Resource Acquisition:Substrate assimilation:N compounds:nitrogen fixation
Cluster 3	K16081	0.053	Suarez et al., 2024	alginate production protein	Stress Tolerance:General:biofilm formation:EPS biosynthesis/export	NA
Cluster 1	K02813	0.157	Su et al., 2023	sorbose PTS system EIIB component [EC:2.7.1.206]	Resource Acquisition:Substrate uptake:carbohydrate transport:monosaccharide transport	NA
Cluster 1	K01690	0.12	Su et al., 2023	phosphogluconate dehydratase [EC:4.2.1.12]	Resource Acquisition:Substrate degradation:simple compound degradation:carbohydrate degradation:ED pathway	NA
Cluster 1	K03835	0.114	Su et al., 2023	tryptophan-specific transport protein	Resource Acquisition:Substrate uptake:free amino acids transport	NA
Cluster 1	K19611	0.108	Su et al., 2023	ferric enterobactin receptor	Resource Acquisition:Substrate uptake:secondary metabolite transport:siderophore transport	NA
Cluster 1	K00427	0.098	Su et al., 2023	L-lactate permease	Resource Acquisition:Substrate uptake:carboxylate transport:monocarboxylate transport	NA
Cluster 1	K03592	0.093	Su et al., 2023	PmbA protein	NA	Stress Tolerance: Antibiotic production / resistance
Cluster 1	K00381	0.086	Su et al., 2023	sulfite reductase (NADPH) hemoprotein beta-component [EC:1.8.1.2]	Resource Acquisition:Substrate assimilation:S compounds:assimilatory sulfate reduction	NA
Cluster 1	K00813	0.078	Su et al., 2023	aspartate aminotransferase [EC:2.6.1.1]	Resource Acquisition:Substrate assimilation:N compounds:ammonia assimilation to aspartate	NA
Cluster 1	K00380	0.071	Su et al., 2023	sulfite reductase (NADPH) flavoprotein alpha-component [EC:1.8.1.2]	Resource Acquisition:Substrate assimilation:S compounds:assimilatory sulfate reduction	NA
Cluster 1	K01070	0.07	Su et al., 2023	S-formylglutathione hydrolase [EC:3.1.2.12]	NA	Resource Use: Methylotrophic methanogenesis
Cluster 2	K07301	0.156	Su et al., 2023	cation:H+ antiporter	Resource Acquisition:Substrate uptake:ion transport:inorganic ion transport	NA
Cluster 2	K09474	0.135	Su et al., 2023	acid phosphatase (class A) [EC:3.1.3.2]	Resource Acquisition:Substrate assimilation:P compounds:phosphatase	NA
Cluster 2	K13683	0.13	Su et al., 2023	putative colanic acid biosynthesis glycosyltransferase WcaE [EC:2.4.-.-]	Stress Tolerance:General:biofilm formation:EPS biosynthesis/export	NA
Cluster 2	K08589	0.127	Su et al., 2023	gingipain R [EC:3.4.22.37]	NA	Resource Acquisition:Substrate degradation:simple compound degradation:protein degradation
Cluster 2	K01337	0.124	Su et al., 2023	lysyl endopeptidase [EC:3.4.21.50]	Resource Acquisition:Substrate degradation:simple compound degradation:protein degradation	NA
Cluster 2	K09607	0.114	Su et al., 2023	immune inhibitor A [EC:3.4.24.-]	NA	Resource Acquisition:Substrate degradation:simple compound degradation:protein degradation
Cluster 2	K14534	0.076	Su et al., 2023	4-hydroxybutyryl-CoA dehydratase / vinylacetyl-CoA-Delta-isomerase [EC:4.2.1.120 5.3.3.3]	Resource Acquisition:Substrate assimilation:C1 compounds:CO2 fixation	NA
Cluster 2	K00860	0.058	Su et al., 2023	adenylylsulfate kinase [EC:2.7.1.25]	Resource Use:Chemotrophy:chemolithoheterotrophy:anaerobic respiration:S as terminal electron acceptor:sulfite	NA
Cluster 2	K02588	0.044	Su et al., 2023	nitrogenase iron protein NifH	Resource Acquisition:Substrate assimilation:N compounds:nitrogen fixation	NA
Cluster 2	K00819	0.034	Su et al., 2023	ornithine--oxo-acid transaminase [EC:2.6.1.13]	Stress Tolerance:Specific:desiccation/osmotic/salt stress:accumulation of compatible solutes:synthesis of compatible solutes	NA
Cluster 3	K09474	0.227	Su et al., 2023	acid phosphatase (class A) [EC:3.1.3.2]	Resource Acquisition:Substrate assimilation:P compounds:phosphatase	NA
Cluster 3	K02588	0.204	Su et al., 2023	nitrogenase iron protein NifH	Resource Acquisition:Substrate assimilation:N compounds:nitrogen fixation	NA
Cluster 3	K14534	0.152	Su et al., 2023	4-hydroxybutyryl-CoA dehydratase / vinylacetyl-CoA-Delta-isomerase [EC:4.2.1.120 5.3.3.3]	Resource Acquisition:Substrate assimilation:C1 compounds:CO2 fixation	NA
Cluster 3	K07301	0.15	Su et al., 2023	cation:H+ antiporter	Resource Acquisition:Substrate uptake:ion transport:inorganic ion transport	NA
Cluster 3	K09607	0.138	Su et al., 2023	immune inhibitor A [EC:3.4.24.-]	NA	Resource Acquisition:Substrate degradation:simple compound degradation:protein degradation
Cluster 3	K13683	0.114	Su et al., 2023	putative colanic acid biosynthesis glycosyltransferase WcaE [EC:2.4.-.-]	Stress Tolerance:General:biofilm formation:EPS biosynthesis/export	NA
Cluster 3	K01337	0.006	Su et al., 2023	lysyl endopeptidase [EC:3.4.21.50]	Resource Acquisition:Substrate degradation:simple compound degradation:protein degradation	NA
Cluster 3	K00860	0.003	Su et al., 2023	adenylylsulfate kinase [EC:2.7.1.25]	Resource Use:Chemotrophy:chemolithoheterotrophy:anaerobic respiration:S as terminal electron acceptor:sulfite	NA
Cluster 3	K19611	0.002	Su et al., 2023	ferric enterobactin receptor	Resource Acquisition:Substrate uptake:secondary metabolite transport:siderophore transport	NA
Cluster 3	K02813	0.002	Su et al., 2023	sorbose PTS system EIIB component [EC:2.7.1.206]	Resource Acquisition:Substrate uptake:carbohydrate transport:monosaccharide transport	NA
Cluster 1	K11334	0.144	Hernandez et al., 2020	3,8-divinyl chlorophyllide a/chlorophyllide a reductase subunit Y [EC:1.3.7.14 1.3.7.15]	Resource Use:Phototrophy:pigments:core:anoxygenic:bacteriochlorophyll g	NA
Cluster 1	K13991	0.117	Hernandez et al., 2020	photosynthetic reaction center H subunit	Resource Use:Phototrophy:photosystem:anoxygenic:anoxygenic photosystem II	NA
Cluster 1	K11335	0.115	Hernandez et al., 2020	3,8-divinyl chlorophyllide a/chlorophyllide a reductase subunit Z [EC:1.3.7.14 1.3.7.15]	Resource Use:Phototrophy:pigments:core:anoxygenic:bacteriochlorophyll g	NA
Cluster 1	K11333	0.114	Hernandez et al., 2020	3,8-divinyl chlorophyllide a/chlorophyllide a reductase subunit X [EC:1.3.7.14 1.3.7.15]	Resource Use:Phototrophy:pigments:core:anoxygenic:bacteriochlorophyll g	NA
Cluster 1	K08929	0.111	Hernandez et al., 2020	photosynthetic reaction center M subunit	Resource Use:Phototrophy:photosystem:anoxygenic:anoxygenic photosystem II	NA
Cluster 1	K04037	0.088	Hernandez et al., 2020	light-independent protochlorophyllide reductase subunit L [EC:1.3.7.7]	Resource Use:Phototrophy:pigments:core:anoxygenic	NA
Cluster 1	K11336	0.067	Hernandez et al., 2020	3-vinyl bacteriochlorophyllide hydratase [EC:4.2.1.165]	Resource Use:Phototrophy:pigments:core:anoxygenic	NA
Cluster 1	K08928	0.063	Hernandez et al., 2020	photosynthetic reaction center L subunit	Resource Use:Phototrophy:photosystem:anoxygenic:anoxygenic photosystem II	NA
Cluster 1	K04035	0.061	Hernandez et al., 2020	magnesium-protoporphyrin IX monomethyl ester (oxidative) cyclase [EC:1.14.13.81]	Resource Use:Phototrophy:pigments:core:anoxygenic	NA
Cluster 1	K02586	0.054	Hernandez et al., 2020	nitrogenase molybdenum-iron protein alpha chain [EC:1.18.6.1]	Resource Acquisition:Substrate assimilation:N compounds:nitrogen fixation	NA
Cluster 2	K16936	0.254	Hernandez et al., 2020	thiosulfate dehydrogenase (quinone) small subunit [EC:1.8.5.2]	Resource Use:Chemotrophy:chemolithoautotrophy:thiosulfate oxidation	NA
Cluster 2	K09477	0.25	Hernandez et al., 2020	citrate:succinate antiporter	Resource Acquisition:Substrate uptake:carboxylate transport:tricarboxylate transport	NA
Cluster 2	K20273	0.237	Hernandez et al., 2020	zinc metalloprotease ZmpA	Resource Acquisition:Substrate degradation:simple compound degradation:protein degradation	NA
Cluster 2	K01960	0.115	Hernandez et al., 2020	pyruvate carboxylase subunit B [EC:6.4.1.1]	Resource Use:Chemotrophy:chemoorganoheterotrophy:aerobic respiration	NA
Cluster 2	K11335	0.029	Hernandez et al., 2020	3,8-divinyl chlorophyllide a/chlorophyllide a reductase subunit Z [EC:1.3.7.14 1.3.7.15]	Resource Use:Phototrophy:pigments:core:anoxygenic:bacteriochlorophyll g	NA
Cluster 2	K13991	0.019	Hernandez et al., 2020	photosynthetic reaction center H subunit	Resource Use:Phototrophy:photosystem:anoxygenic:anoxygenic photosystem II	NA
Cluster 2	K11334	0.019	Hernandez et al., 2020	3,8-divinyl chlorophyllide a/chlorophyllide a reductase subunit Y [EC:1.3.7.14 1.3.7.15]	Resource Use:Phototrophy:pigments:core:anoxygenic:bacteriochlorophyll g	NA
Cluster 2	K04037	0.017	Hernandez et al., 2020	light-independent protochlorophyllide reductase subunit L [EC:1.3.7.7]	Resource Use:Phototrophy:pigments:core:anoxygenic	NA
Cluster 2	K05947	0.015	Hernandez et al., 2020	mannosyl-3-phosphoglycerate synthase [EC:2.4.1.217]	Stress Tolerance:Specific:desiccation/osmotic/salt stress:accumulation of compatible solutes:synthesis of compatible solutes	NA
Cluster 2	K08929	0.01	Hernandez et al., 2020	photosynthetic reaction center M subunit	Resource Use:Phototrophy:photosystem:anoxygenic:anoxygenic photosystem II	NA
Cluster 3	K11335	0.155	Hernandez et al., 2020	3,8-divinyl chlorophyllide a/chlorophyllide a reductase subunit Z [EC:1.3.7.14 1.3.7.15]	Resource Use:Phototrophy:pigments:core:anoxygenic:bacteriochlorophyll g	NA
Cluster 3	K11334	0.151	Hernandez et al., 2020	3,8-divinyl chlorophyllide a/chlorophyllide a reductase subunit Y [EC:1.3.7.14 1.3.7.15]	Resource Use:Phototrophy:pigments:core:anoxygenic:bacteriochlorophyll g	NA
Cluster 3	K04037	0.093	Hernandez et al., 2020	light-independent protochlorophyllide reductase subunit L [EC:1.3.7.7]	Resource Use:Phototrophy:pigments:core:anoxygenic	NA
Cluster 3	K08929	0.088	Hernandez et al., 2020	photosynthetic reaction center M subunit	Resource Use:Phototrophy:photosystem:anoxygenic:anoxygenic photosystem II	NA
Cluster 3	K13991	0.086	Hernandez et al., 2020	photosynthetic reaction center H subunit	Resource Use:Phototrophy:photosystem:anoxygenic:anoxygenic photosystem II	NA
Cluster 3	K11333	0.086	Hernandez et al., 2020	3,8-divinyl chlorophyllide a/chlorophyllide a reductase subunit X [EC:1.3.7.14 1.3.7.15]	Resource Use:Phototrophy:pigments:core:anoxygenic:bacteriochlorophyll g	NA
Cluster 3	K04035	0.08	Hernandez et al., 2020	magnesium-protoporphyrin IX monomethyl ester (oxidative) cyclase [EC:1.14.13.81]	Resource Use:Phototrophy:pigments:core:anoxygenic	NA
Cluster 3	K08928	0.078	Hernandez et al., 2020	photosynthetic reaction center L subunit	Resource Use:Phototrophy:photosystem:anoxygenic:anoxygenic photosystem II	NA
Cluster 3	K11336	0.046	Hernandez et al., 2020	3-vinyl bacteriochlorophyllide hydratase [EC:4.2.1.165]	Resource Use:Phototrophy:pigments:core:anoxygenic	NA
Cluster 3	K05947	0.032	Hernandez et al., 2020	mannosyl-3-phosphoglycerate synthase [EC:2.4.1.217]	Stress Tolerance:Specific:desiccation/osmotic/salt stress:accumulation of compatible solutes:synthesis of compatible solutes	NA
Cluster 1	K00437	0.232	Nash et al., 2018 - GrIS forefield	[NiFe] hydrogenase large subunit [EC:1.12.2.1]	NA	Resource Use:Chemotrophy
Cluster 1	K17993	0.143	Nash et al., 2018 - GrIS forefield	sulfhydrogenase subunit alpha [EC:1.12.1.3 1.12.1.5]	NA	Resource Use:Chemotrophy
Cluster 1	K05927	0.087	Nash et al., 2018 - GrIS forefield	quinone-reactive Ni/Fe-hydrogenase small subunit [EC:1.12.5.1]	NA	Resource Use:Chemotrophy
Cluster 1	K18008	0.086	Nash et al., 2018 - GrIS forefield	[NiFe] hydrogenase small subunit [EC:1.12.2.1]	NA	Resource Use:Chemotrophy
Cluster 1	K14126	0.079	Nash et al., 2018 - GrIS forefield	F420-non-reducing hydrogenase large subunit [EC:1.12.99.- 1.8.98.5]	NA	Resource Use:Chemotrophy
Cluster 1	K17996	0.068	Nash et al., 2018 - GrIS forefield	sulfhydrogenase subunit beta (sulfur reductase) [EC:1.12.98.4]	NA	Resource Use:Chemotrophy:chemolithoheterotrophy:anaerobic respiration:S compounds
Cluster 1	K11180	0.058	Nash et al., 2018 - GrIS forefield	dissimilatory sulfite reductase alpha subunit [EC:1.8.99.5]	Resource Use:Chemotrophy:chemolithoautotrophy:S compounds as electron donor	NA
Cluster 1	K16886	0.052	Nash et al., 2018 - GrIS forefield	quinone-modifying oxidoreductase, subunit QmoB	NA	Resource Use:Chemotrophy:chemolithoautotrophy
Cluster 1	K16885	0.05	Nash et al., 2018 - GrIS forefield	quinone-modifying oxidoreductase, subunit QmoA	NA	Resource Use:Chemotrophy:chemolithoautotrophy
Cluster 1	K11181	0.049	Nash et al., 2018 - GrIS forefield	dissimilatory sulfite reductase beta subunit [EC:1.8.99.5]	Resource Use:Chemotrophy:chemolithoheterotrophy:anaerobic respiration:S compounds	NA
Cluster 2	K15547	0.295	Nash et al., 2018 - GrIS forefield	multidrug resistance protein MdtO	NA	Stress Tolerance: Antibiotic production / resistance
Cluster 2	K15229	0.163	Nash et al., 2018 - GrIS forefield	methylamine dehydrogenase heavy chain [EC:1.4.9.1]	NA	Resource Use:Chemotrophy:chemoorganoheterotrophy:
Cluster 2	K00437	0.11	Nash et al., 2018 - GrIS forefield	[NiFe] hydrogenase large subunit [EC:1.12.2.1]	NA	Resource Use:Chemotrophy
Cluster 2	K17993	0.106	Nash et al., 2018 - GrIS forefield	sulfhydrogenase subunit alpha [EC:1.12.1.3 1.12.1.5]	NA	Resource Use:Chemotrophy
Cluster 2	K08176	0.081	Nash et al., 2018 - GrIS forefield	MFS transporter, PHS family, inorganic phosphate transporter	NA	Resource Acquisition:Substrate uptake:organophosphorus transport
Cluster 2	K17996	0.057	Nash et al., 2018 - GrIS forefield	sulfhydrogenase subunit beta (sulfur reductase) [EC:1.12.98.4]	NA	Resource Use:Chemotrophy:chemolithoheterotrophy:anaerobic respiration:S compounds
Cluster 2	K18008	0.048	Nash et al., 2018 - GrIS forefield	[NiFe] hydrogenase small subunit [EC:1.12.2.1]	NA	Resource Use:Chemotrophy
Cluster 2	K14126	0.047	Nash et al., 2018 - GrIS forefield	F420-non-reducing hydrogenase large subunit [EC:1.12.99.- 1.8.98.5]	NA	Resource Use:Chemotrophy
Cluster 2	K05927	0.04	Nash et al., 2018 - GrIS forefield	quinone-reactive Ni/Fe-hydrogenase small subunit [EC:1.12.5.1]	NA	Resource Use:Chemotrophy
Cluster 2	K22447	0.033	Nash et al., 2018 - GrIS forefield	archaeal chaperonin	NA	Stress Tolerance:General:protection, repair, degradation of denatured/misfolded proteins
Cluster 3	K14605	0.294	Nash et al., 2018 - GrIS forefield	lycopene cyclase CruA [EC:5.5.1.19]	NA	Resource Use:Phototrophy:pigments:accessory:carotenoid:carotene
Cluster 3	K05576	0.214	Nash et al., 2018 - GrIS forefield	NAD(P)H-quinone oxidoreductase subunit 4L [EC:7.1.1.2]	NA	Resource Use:
Cluster 3	K22447	0.133	Nash et al., 2018 - GrIS forefield	archaeal chaperonin	NA	Stress Tolerance:General:protection, repair, degradation of denatured/misfolded proteins
Cluster 3	K10212	0.128	Nash et al., 2018 - GrIS forefield	glycosyl-4,4'-diaponeurosporenoate acyltransferase [EC:2.3.1.-]	NA	Stress Tolerance:General:scavenging of reactive oxygen species
Cluster 3	K09836	0.085	Nash et al., 2018 - GrIS forefield	beta-carotene/zeaxanthin 4-ketolase [EC:1.14.99.63 1.14.99.64]	NA	Stress Tolerance:General:scavenging of reactive oxygen species
Cluster 3	K17311	0.085	Nash et al., 2018 - GrIS forefield	trehalose transport system substrate-binding protein	NA	Stress Tolerance:General:trehalose transport
Cluster 3	K16886	0.023	Nash et al., 2018 - GrIS forefield	quinone-modifying oxidoreductase, subunit QmoB	NA	Resource Use:Chemotrophy:chemolithoautotrophy
Cluster 3	K16885	0.017	Nash et al., 2018 - GrIS forefield	quinone-modifying oxidoreductase, subunit QmoA	NA	Resource Use:Chemotrophy:chemolithoautotrophy
Cluster 3	K17993	0.011	Nash et al., 2018 - GrIS forefield	sulfhydrogenase subunit alpha [EC:1.12.1.3 1.12.1.5]	NA	Resource Use:Chemotrophy
Cluster 3	K17996	0.009	Nash et al., 2018 - GrIS forefield	sulfhydrogenase subunit beta (sulfur reductase) [EC:1.12.98.4]	NA	Resource Use:Chemotrophy:chemolithoheterotrophy:anaerobic respiration:S compounds
Cluster 1	K11180	0.209	Nash et al., 2018 - Midtre Lovenbreen forefield	dissimilatory sulfite reductase alpha subunit [EC:1.8.99.5]	Resource Use:Chemotrophy:chemolithoautotrophy:S compounds as electron donor	NA
Cluster 1	K11181	0.168	Nash et al., 2018 - Midtre Lovenbreen forefield	dissimilatory sulfite reductase beta subunit [EC:1.8.99.5]	Resource Use:Chemotrophy:chemolithoheterotrophy:anaerobic respiration:S compounds	NA
Cluster 1	K03617	0.085	Nash et al., 2018 - Midtre Lovenbreen forefield	H+/Na+-translocating ferredoxin:NAD+ oxidoreductase subunit A	NA	Resource Use:Chemotrophy
Cluster 1	K03613	0.085	Nash et al., 2018 - Midtre Lovenbreen forefield	H+/Na+-translocating ferredoxin:NAD+ oxidoreductase subunit E	NA	Resource Use:Chemotrophy
Cluster 1	K23077	0.079	Nash et al., 2018 - Midtre Lovenbreen forefield	dissimilatory sulfite reductase related protein	NA	Resource Use:Chemotrophy:chemolithoheterotrophy:anaerobic respiration:S compounds
Cluster 1	K16886	0.071	Nash et al., 2018 - Midtre Lovenbreen forefield	quinone-modifying oxidoreductase, subunit QmoB	NA	Resource Use:Chemotrophy:chemolithoautotrophy
Cluster 1	K16885	0.061	Nash et al., 2018 - Midtre Lovenbreen forefield	quinone-modifying oxidoreductase, subunit QmoA	NA	Resource Use:Chemotrophy:chemolithoautotrophy
Cluster 1	K02690	0.047	Nash et al., 2018 - Midtre Lovenbreen forefield	photosystem I P700 chlorophyll a apoprotein A2	Resource Use:Phototrophy:photosystem:oxygenic	NA
Cluster 1	K03612	0.046	Nash et al., 2018 - Midtre Lovenbreen forefield	H+/Na+-translocating ferredoxin:NAD+ oxidoreductase subunit G	NA	Resource Use:Chemotrophy
Cluster 1	K00198	0.044	Nash et al., 2018 - Midtre Lovenbreen forefield	anaerobic carbon-monoxide dehydrogenase catalytic subunit [EC:1.2.7.4]	NA	Resource Acquisition:Substrate assimilation:C1 compounds
Cluster 2	K02703	0.24	Nash et al., 2018 - Midtre Lovenbreen forefield	photosystem II P680 reaction center D1 protein [EC:1.10.3.9]	Resource Use:Phototrophy:photosystem:oxygenic:oxygenic photosystem II	NA
Cluster 2	K02690	0.196	Nash et al., 2018 - Midtre Lovenbreen forefield	photosystem I P700 chlorophyll a apoprotein A2	Resource Use:Phototrophy:photosystem:oxygenic	NA
Cluster 2	K02689	0.18	Nash et al., 2018 - Midtre Lovenbreen forefield	photosystem I P700 chlorophyll a apoprotein A1	Resource Use:Phototrophy:photosystem:oxygenic:oxygenic photosystem I	NA
Cluster 2	K11328	0.047	Nash et al., 2018 - Midtre Lovenbreen forefield	two-component system, OmpR family, Ni(II)-sensor and/or redox sensor kinase NrsS [EC:2.7.13.3]	NA	Stress Tolerance:Specific:pH stress
Cluster 2	K02716	0.045	Nash et al., 2018 - Midtre Lovenbreen forefield	photosystem II oxygen-evolving enhancer protein 1	NA	Resource Use:Phototrophy:photosystem
Cluster 2	K00198	0.036	Nash et al., 2018 - Midtre Lovenbreen forefield	anaerobic carbon-monoxide dehydrogenase catalytic subunit [EC:1.2.7.4]	NA	Resource Acquisition:Substrate assimilation:C1 compounds
Cluster 2	K05382	0.033	Nash et al., 2018 - Midtre Lovenbreen forefield	phycoerythrin-associated linker protein	NA	Resource Use:Phototrophy:pigments:accessory
Cluster 2	K02097	0.031	Nash et al., 2018 - Midtre Lovenbreen forefield	phycobilisome core component	NA	Resource Use:Phototrophy:pigments:accessory:phycobiliprotein:allophycocyanin
Cluster 2	K11180	0.028	Nash et al., 2018 - Midtre Lovenbreen forefield	dissimilatory sulfite reductase alpha subunit [EC:1.8.99.5]	Resource Use:Chemotrophy:chemolithoautotrophy:S compounds as electron donor	NA
Cluster 2	K16886	0.027	Nash et al., 2018 - Midtre Lovenbreen forefield	quinone-modifying oxidoreductase, subunit QmoB	NA	Resource Use:Chemotrophy:chemolithoautotrophy
Cluster 3	K11180	0.139	Nash et al., 2018 - Midtre Lovenbreen forefield	dissimilatory sulfite reductase alpha subunit [EC:1.8.99.5]	Resource Use:Chemotrophy:chemolithoautotrophy:S compounds as electron donor	NA
Cluster 3	K11181	0.12	Nash et al., 2018 - Midtre Lovenbreen forefield	dissimilatory sulfite reductase beta subunit [EC:1.8.99.5]	Resource Use:Chemotrophy:chemolithoheterotrophy:anaerobic respiration:S compounds	NA
Cluster 3	K23077	0.114	Nash et al., 2018 - Midtre Lovenbreen forefield	dissimilatory sulfite reductase related protein	NA	Resource Use:Chemotrophy:chemolithoheterotrophy:anaerobic respiration:S compounds
Cluster 3	K02689	0.112	Nash et al., 2018 - Midtre Lovenbreen forefield	photosystem I P700 chlorophyll a apoprotein A1	Resource Use:Phototrophy:photosystem:oxygenic:oxygenic photosystem I	NA
Cluster 3	K02703	0.108	Nash et al., 2018 - Midtre Lovenbreen forefield	photosystem II P680 reaction center D1 protein [EC:1.10.3.9]	Resource Use:Phototrophy:photosystem:oxygenic:oxygenic photosystem II	NA
Cluster 3	K02690	0.096	Nash et al., 2018 - Midtre Lovenbreen forefield	photosystem I P700 chlorophyll a apoprotein A2	Resource Use:Phototrophy:photosystem:oxygenic	NA
Cluster 3	K02755	0.06	Nash et al., 2018 - Midtre Lovenbreen forefield	beta-glucoside PTS system EIIA component [EC:2.7.1.-]	NA	Resource Acquisition:Substrate uptake:carbohydrate transport
Cluster 3	K03617	0.058	Nash et al., 2018 - Midtre Lovenbreen forefield	H+/Na+-translocating ferredoxin:NAD+ oxidoreductase subunit A	NA	Resource Use:Chemotrophy
Cluster 3	K03613	0.051	Nash et al., 2018 - Midtre Lovenbreen forefield	H+/Na+-translocating ferredoxin:NAD+ oxidoreductase subunit E	NA	Resource Use:Chemotrophy
Cluster 3	K11616	0.046	Nash et al., 2018 - Midtre Lovenbreen forefield	malate:Na+ symporter	NA	Resource Acquisition:Substrate uptake:carboxylate transport:dicarboxylate transport
Cluster 1	K02703	0.172	Nash et al., 2018 - Storglaciaren forefield	photosystem II P680 reaction center D1 protein [EC:1.10.3.9]	Resource Use:Phototrophy:photosystem:oxygenic:oxygenic photosystem II	NA
Cluster 1	K11952	0.111	Nash et al., 2018 - Storglaciaren forefield	bicarbonate transport system ATP-binding protein [EC:7.3.2.-]	Resource Acquisition:Substrate uptake:ion transport:inorganic ion transport	NA
Cluster 1	K02096	0.101	Nash et al., 2018 - Storglaciaren forefield	phycobilisome core-membrane linker protein	Resource Use:Phototrophy:pigments:accessory:phycobiliprotein:allophycocyanin	NA
Cluster 1	K11328	0.075	Nash et al., 2018 - Storglaciaren forefield	two-component system, OmpR family, Ni(II)-sensor and/or redox sensor kinase NrsS [EC:2.7.13.3]	NA	Stress Tolerance:Specific:pH stress
Cluster 1	K08698	0.075	Nash et al., 2018 - Storglaciaren forefield	carbon dioxide concentrating mechanism protein CcmM	Resource Acquisition:Substrate assimilation:C1 compounds:CO2 fixation:carboxysome	NA
Cluster 1	K02706	0.075	Nash et al., 2018 - Storglaciaren forefield	photosystem II P680 reaction center D2 protein [EC:1.10.3.9]	Resource Use:Phototrophy:photosystem:oxygenic:oxygenic photosystem II	NA
Cluster 1	K02290	0.065	Nash et al., 2018 - Storglaciaren forefield	phycobilisome rod-core linker protein	Resource Use:Phototrophy:pigments:accessory:phycobiliprotein:phycocyanin	NA
Cluster 1	K14606	0.054	Nash et al., 2018 - Storglaciaren forefield	lycopene cyclase CruP [EC:5.5.1.19]	NA	Resource Use:Phototrophy:pigments:accessory
Cluster 1	K11330	0.054	Nash et al., 2018 - Storglaciaren forefield	two-component system, OmpR family, Ni(II)-responsive and/or redox-responsive regulator NrsR	NA	Stress Tolerance:Specific:pH stress
Cluster 1	K08696	0.047	Nash et al., 2018 - Storglaciaren forefield	carbon dioxide concentrating mechanism protein CcmK	NA	Resource Acquisition:Substrate assimilation:C1 compounds
Cluster 2	K00929	0.616	Nash et al., 2018 - Storglaciaren forefield	butyrate kinase [EC:2.7.2.7]	NA	Resource Use:Chemotrophy:chemoorganoheterotrophy:fermentation
Cluster 2	K00198	0.215	Nash et al., 2018 - Storglaciaren forefield	anaerobic carbon-monoxide dehydrogenase catalytic subunit [EC:1.2.7.4]	NA	Resource Acquisition:Substrate assimilation:C1 compounds
Cluster 2	K02703	0.116	Nash et al., 2018 - Storglaciaren forefield	photosystem II P680 reaction center D1 protein [EC:1.10.3.9]	Resource Use:Phototrophy:photosystem:oxygenic:oxygenic photosystem II	NA
Cluster 2	K02755	0.053	Nash et al., 2018 - Storglaciaren forefield	beta-glucoside PTS system EIIA component [EC:2.7.1.-]	NA	Resource Acquisition:Substrate uptake:carbohydrate transport
Cluster 2	K05582	0	Nash et al., 2018 - Storglaciaren forefield	NAD(P)H-quinone oxidoreductase subunit K [EC:7.1.1.2]	NA	Resource Use:
Cluster 2	K09836	0	Nash et al., 2018 - Storglaciaren forefield	beta-carotene/zeaxanthin 4-ketolase [EC:1.14.99.63 1.14.99.64]	NA	Stress Tolerance:General:scavenging of reactive oxygen species
Cluster 2	K02706	0	Nash et al., 2018 - Storglaciaren forefield	photosystem II P680 reaction center D2 protein [EC:1.10.3.9]	Resource Use:Phototrophy:photosystem:oxygenic:oxygenic photosystem II	NA
Cluster 2	K11952	0	Nash et al., 2018 - Storglaciaren forefield	bicarbonate transport system ATP-binding protein [EC:7.3.2.-]	Resource Acquisition:Substrate uptake:ion transport:inorganic ion transport	NA
Cluster 2	K08696	0	Nash et al., 2018 - Storglaciaren forefield	carbon dioxide concentrating mechanism protein CcmK	NA	Resource Acquisition:Substrate assimilation:C1 compounds
Cluster 2	K11330	0	Nash et al., 2018 - Storglaciaren forefield	two-component system, OmpR family, Ni(II)-responsive and/or redox-responsive regulator NrsR	NA	Stress Tolerance:Specific:pH stress
Cluster 3	K02703	0.165	Nash et al., 2018 - Storglaciaren forefield	photosystem II P680 reaction center D1 protein [EC:1.10.3.9]	Resource Use:Phototrophy:photosystem:oxygenic:oxygenic photosystem II	NA
Cluster 3	K02706	0.158	Nash et al., 2018 - Storglaciaren forefield	photosystem II P680 reaction center D2 protein [EC:1.10.3.9]	Resource Use:Phototrophy:photosystem:oxygenic:oxygenic photosystem II	NA
Cluster 3	K02168	0.133	Nash et al., 2018 - Storglaciaren forefield	choline/glycine/proline betaine transport protein	Stress Tolerance:Specific:desiccation/osmotic/salt stress:accumulation of compatible solutes:transport of compatible solutes	NA
Cluster 3	K09836	0.111	Nash et al., 2018 - Storglaciaren forefield	beta-carotene/zeaxanthin 4-ketolase [EC:1.14.99.63 1.14.99.64]	NA	Stress Tolerance:General:scavenging of reactive oxygen species
Cluster 3	K02821	0.106	Nash et al., 2018 - Storglaciaren forefield	ascorbate PTS system EIIA or EIIAB component [EC:2.7.1.194]	NA	Resource Acquisition:Substrate uptake:vitamin transport
Cluster 3	K02755	0.103	Nash et al., 2018 - Storglaciaren forefield	beta-glucoside PTS system EIIA component [EC:2.7.1.-]	NA	Resource Acquisition:Substrate uptake:carbohydrate transport
Cluster 3	K11952	0.089	Nash et al., 2018 - Storglaciaren forefield	bicarbonate transport system ATP-binding protein [EC:7.3.2.-]	Resource Acquisition:Substrate uptake:ion transport:inorganic ion transport	NA
Cluster 3	K00198	0.043	Nash et al., 2018 - Storglaciaren forefield	anaerobic carbon-monoxide dehydrogenase catalytic subunit [EC:1.2.7.4]	NA	Resource Acquisition:Substrate assimilation:C1 compounds
Cluster 3	K05582	0.04	Nash et al., 2018 - Storglaciaren forefield	NAD(P)H-quinone oxidoreductase subunit K [EC:7.1.1.2]	NA	Resource Use:
Cluster 3	K11602	0.032	Nash et al., 2018 - Storglaciaren forefield	manganese transport system permease protein	NA	Resource Use:Phototrophy:photosystem
Cluster 1	K00370	0.984	Accorsi et al., 2020	nitrate reductase / nitrite oxidoreductase, alpha subunit [EC:1.7.5.1 1.7.99.-]	Resource Use:Chemotrophy:chemolithoautotrophy:nitrite oxidation	NA
Cluster 1	K01682	0.005	Accorsi et al., 2020	aconitate hydratase 2 / 2-methylisocitrate dehydratase [EC:4.2.1.3 4.2.1.99]	Resource Use:Chemotrophy:chemoorganoheterotrophy:aerobic respiration	NA
Cluster 1	K00351	0.003	Accorsi et al., 2020	Na+-transporting NADH:ubiquinone oxidoreductase subunit F [EC:7.2.1.1]	NA	Resource Use:Chemotrophy:chemoorganoheterotrophy:aerobic respiration
Cluster 1	K04044	0.002	Accorsi et al., 2020	molecular chaperone HscA	NA	Stress Tolerance: Chaperones
Cluster 1	K13378	0.001	Accorsi et al., 2020	NADH-quinone oxidoreductase subunit C/D [EC:7.1.1.2]	Resource Use:Chemotrophy:chemoorganoheterotrophy:aerobic respiration:electron transport chain: ETC complex I	NA
Cluster 1	K00404	0.001	Accorsi et al., 2020	cytochrome c oxidase cbb3-type subunit I [EC:7.1.1.9]	Resource Use:Chemotrophy:chemoorganoheterotrophy:aerobic respiration:electron transport chain: ETC complex IV	NA
Cluster 1	K01825	0.001	Accorsi et al., 2020	3-hydroxyacyl-CoA dehydrogenase / enoyl-CoA hydratase / 3-hydroxybutyryl-CoA epimerase / enoyl-CoA isomerase [EC:1.1.1.35 4.2.1.17 5.1.2.3 5.3.3.8]	NA	Resource Use:Chemotrophy:chemoorganoheterotrophy
Cluster 1	K00347	0.001	Accorsi et al., 2020	Na+-transporting NADH:ubiquinone oxidoreductase subunit B [EC:7.2.1.1]	NA	Resource Use:Chemotrophy:chemoorganoheterotrophy:aerobic respiration:electron transport chain: NADH:quinone oxidoreductase
Cluster 1	K11604	0	Accorsi et al., 2020	manganese/iron transport system substrate-binding protein	Resource Acquisition:Substrate uptake:ion transport:metal ion transport	NA
Cluster 1	K08159	0	Accorsi et al., 2020	MFS transporter, DHA1 family, L-arabinose/isopropyl-beta-D-thiogalactopyranoside export protein	Resource Acquisition:Substrate uptake:carbohydrate transport:monosaccharide transport	NA
Cluster 2	K01347	0.111	Accorsi et al., 2020	IgA-specific serine endopeptidase [EC:3.4.21.72]	Resource Acquisition:Substrate degradation:simple compound degradation:protein degradation	NA
Cluster 2	K03835	0.089	Accorsi et al., 2020	tryptophan-specific transport protein	Resource Acquisition:Substrate uptake:free amino acids transport	NA
Cluster 2	K11604	0.085	Accorsi et al., 2020	manganese/iron transport system substrate-binding protein	Resource Acquisition:Substrate uptake:ion transport:metal ion transport	NA
Cluster 2	K14392	0.076	Accorsi et al., 2020	sodium/pantothenate symporter	Resource Acquisition:Substrate uptake:vitamin transport:vitamin B transport	NA
Cluster 2	K11605	0.071	Accorsi et al., 2020	manganese/iron transport system permease protein	Resource Acquisition:Substrate uptake:ion transport:metal ion transport	NA
Cluster 2	K11606	0.069	Accorsi et al., 2020	manganese/iron transport system permease protein	Resource Acquisition:Substrate uptake:ion transport:metal ion transport	NA
Cluster 2	K01682	0.066	Accorsi et al., 2020	aconitate hydratase 2 / 2-methylisocitrate dehydratase [EC:4.2.1.3 4.2.1.99]	Resource Use:Chemotrophy:chemoorganoheterotrophy:aerobic respiration	NA
Cluster 2	K08159	0.065	Accorsi et al., 2020	MFS transporter, DHA1 family, L-arabinose/isopropyl-beta-D-thiogalactopyranoside export protein	Resource Acquisition:Substrate uptake:carbohydrate transport:monosaccharide transport	NA
Cluster 2	K01825	0.059	Accorsi et al., 2020	3-hydroxyacyl-CoA dehydrogenase / enoyl-CoA hydratase / 3-hydroxybutyryl-CoA epimerase / enoyl-CoA isomerase [EC:1.1.1.35 4.2.1.17 5.1.2.3 5.3.3.8]	NA	Resource Use:Chemotrophy:chemoorganoheterotrophy
Cluster 2	K00346	0.053	Accorsi et al., 2020	Na+-transporting NADH:ubiquinone oxidoreductase subunit A [EC:7.2.1.1]	NA	Resource Use:Chemotrophy:chemoorganoheterotrophy:aerobic respiration:electron transport chain: NADH:quinone oxidoreductase
Cluster 3	K01682	0.2	Accorsi et al., 2020	aconitate hydratase 2 / 2-methylisocitrate dehydratase [EC:4.2.1.3 4.2.1.99]	Resource Use:Chemotrophy:chemoorganoheterotrophy:aerobic respiration	NA
Cluster 3	K01825	0.146	Accorsi et al., 2020	3-hydroxyacyl-CoA dehydrogenase / enoyl-CoA hydratase / 3-hydroxybutyryl-CoA epimerase / enoyl-CoA isomerase [EC:1.1.1.35 4.2.1.17 5.1.2.3 5.3.3.8]	NA	Resource Use:Chemotrophy:chemoorganoheterotrophy
Cluster 3	K23055	0.127	Accorsi et al., 2020	putative lysine/arginine/ornithine/histidine/octopine transport system substrate-binding protein	Resource Acquisition:Substrate uptake:free amino acids transport	NA
Cluster 3	K00404	0.096	Accorsi et al., 2020	cytochrome c oxidase cbb3-type subunit I [EC:7.1.1.9]	Resource Use:Chemotrophy:chemoorganoheterotrophy:aerobic respiration:electron transport chain: ETC complex IV	NA
Cluster 3	K00351	0.088	Accorsi et al., 2020	Na+-transporting NADH:ubiquinone oxidoreductase subunit F [EC:7.2.1.1]	NA	Resource Use:Chemotrophy:chemoorganoheterotrophy:aerobic respiration
Cluster 3	K13378	0.087	Accorsi et al., 2020	NADH-quinone oxidoreductase subunit C/D [EC:7.1.1.2]	Resource Use:Chemotrophy:chemoorganoheterotrophy:aerobic respiration:electron transport chain: ETC complex I	NA
Cluster 3	K00347	0.073	Accorsi et al., 2020	Na+-transporting NADH:ubiquinone oxidoreductase subunit B [EC:7.2.1.1]	NA	Resource Use:Chemotrophy:chemoorganoheterotrophy:aerobic respiration:electron transport chain: NADH:quinone oxidoreductase
Cluster 3	K00346	0.068	Accorsi et al., 2020	Na+-transporting NADH:ubiquinone oxidoreductase subunit A [EC:7.2.1.1]	NA	Resource Use:Chemotrophy:chemoorganoheterotrophy:aerobic respiration:electron transport chain: NADH:quinone oxidoreductase
Cluster 3	K04044	0.063	Accorsi et al., 2020	molecular chaperone HscA	NA	Stress Tolerance: Chaperones
Cluster 3	K00370	0.026	Accorsi et al., 2020	nitrate reductase / nitrite oxidoreductase, alpha subunit [EC:1.7.5.1 1.7.99.-]	Resource Use:Chemotrophy:chemolithoautotrophy:nitrite oxidation	NA
Cluster 1	K00319	0.205	Summers et al., 2022	methylenetetrahydromethanopterin dehydrogenase [EC:1.5.98.1]	Resource Use:Chemotrophy:chemolithoheterotrophy:anaerobic respiration:hydrogenotrophic methanogenesis	NA
Cluster 1	K18603	0.183	Summers et al., 2022	acetyl-CoA/propionyl-CoA carboxylase [EC:6.4.1.2 6.4.1.3]	Resource Acquisition:Substrate assimilation:C1 compounds:CO2 fixation:3-hydroxypropionate pathway	NA
Cluster 1	K16157	0.151	Summers et al., 2022	methane monooxygenase component A alpha chain [EC:1.14.13.25]	Resource Acquisition:Substrate assimilation:C1 compounds:methanotrophy:methane oxidation pathway	NA
Cluster 1	K21231	0.101	Summers et al., 2022	3,8-divinyl protochlorophyllide a 8-vinyl-reductase (ferredoxin) [EC:1.3.7.13]	Resource Use:Phototrophy:pigments:core:anoxygenic:bacteriochlorophyll a	NA
Cluster 1	K11201	0.088	Summers et al., 2022	fructose-like PTS system EIIA component [EC:2.7.1.-]	Resource Acquisition:Substrate uptake:carbohydrate transport:monosaccharide transport	NA
Cluster 1	K18605	0.079	Summers et al., 2022	biotin carboxyl carrier protein	Resource Acquisition:Substrate assimilation:C1 compounds:CO2 fixation:3-hydroxypropionate/4-hydroxybutyrate pathway	NA
Cluster 1	K11203	0.044	Summers et al., 2022	fructose-like PTS system EIIC or EIIBC or EIIABC component	Resource Acquisition:Substrate uptake:carbohydrate transport:monosaccharide transport	NA
Cluster 1	K03162	0.034	Summers et al., 2022	major outer membrane protein	Resource Acquisition:Substrate uptake:free amino acids transport	NA
Cluster 1	K02749	0.029	Summers et al., 2022	NA	Resource Acquisition:Substrate uptake:carbohydrate transport:carbohydrate derivative transport:glycoside transport	NA
Cluster 1	K03475	0.022	Summers et al., 2022	ascorbate PTS system EIIC component	Resource Acquisition:Substrate uptake:vitamin transport:vitamin C transport	NA
Cluster 2	K08600	0.299	Summers et al., 2022	sortase B [EC:3.4.22.71]	NA	Resource Acquisition:Substrate uptake:ion transport:metal transport
Cluster 2	K06012	0.139	Summers et al., 2022	spore protease [EC:3.4.24.78]	Resource Acquisition:Substrate degradation:simple compound degradation:protein degradation	NA
Cluster 2	K16789	0.108	Summers et al., 2022	thiamine transporter	Resource Acquisition:Substrate uptake:vitamin transport:vitamin B transport	NA
Cluster 2	K19084	0.073	Summers et al., 2022	bacitracin transport system permease protein	NA	Stress Tolerance: Antibiotic production / resistance
Cluster 2	K06383	0.073	Summers et al., 2022	stage II sporulation protein GA (sporulation sigma-E factor processing peptidase) [EC:3.4.23.-]	Resource Acquisition:Substrate degradation:simple compound degradation:protein degradation	NA
Cluster 2	K02749	0.057	Summers et al., 2022	NA	Resource Acquisition:Substrate uptake:carbohydrate transport:carbohydrate derivative transport:glycoside transport	NA
Cluster 2	K03475	0.043	Summers et al., 2022	ascorbate PTS system EIIC component	Resource Acquisition:Substrate uptake:vitamin transport:vitamin C transport	NA
Cluster 2	K11201	0.042	Summers et al., 2022	fructose-like PTS system EIIA component [EC:2.7.1.-]	Resource Acquisition:Substrate uptake:carbohydrate transport:monosaccharide transport	NA
Cluster 2	K03756	0.041	Summers et al., 2022	putrescine:ornithine antiporter	Stress Tolerance:Specific:pH stress:consumption of excessive cytoplasmic protons:decarboxylase and antiporter systems	NA
Cluster 2	K11203	0.037	Summers et al., 2022	fructose-like PTS system EIIC or EIIBC or EIIABC component	Resource Acquisition:Substrate uptake:carbohydrate transport:monosaccharide transport	NA
Cluster 3	K03475	0.214	Summers et al., 2022	ascorbate PTS system EIIC component	Resource Acquisition:Substrate uptake:vitamin transport:vitamin C transport	NA
Cluster 3	K11191	0.154	Summers et al., 2022	NA	Resource Acquisition:Substrate uptake:lipid transport:cell membrane lipid transport	NA
Cluster 3	K03756	0.118	Summers et al., 2022	putrescine:ornithine antiporter	Stress Tolerance:Specific:pH stress:consumption of excessive cytoplasmic protons:decarboxylase and antiporter systems	NA
Cluster 3	K11203	0.11	Summers et al., 2022	fructose-like PTS system EIIC or EIIBC or EIIABC component	Resource Acquisition:Substrate uptake:carbohydrate transport:monosaccharide transport	NA
Cluster 3	K11198	0.109	Summers et al., 2022	NA	Stress Tolerance:Specific:desiccation/osmotic/salt stress:accumulation of compatible solutes:synthesis of compatible solutes	NA
Cluster 3	K02749	0.072	Summers et al., 2022	NA	Resource Acquisition:Substrate uptake:carbohydrate transport:carbohydrate derivative transport:glycoside transport	NA
Cluster 3	K22110	0.071	Summers et al., 2022	oligogalacturonate-specific porin family protein	Resource Acquisition:Substrate uptake:carbohydrate transport:carbohydrate acid transport	NA
Cluster 3	K10000	0.071	Summers et al., 2022	arginine transport system ATP-binding protein [EC:7.4.2.1]	Resource Acquisition:Substrate uptake:free amino acids transport	NA
Cluster 3	K02752	0.043	Summers et al., 2022	NA	Resource Acquisition:Substrate uptake:carbohydrate transport:oligosaccharide transport:disaccharide transport	NA
Cluster 3	K03162	0.016	Summers et al., 2022	major outer membrane protein	Resource Acquisition:Substrate uptake:free amino acids transport	NA
Cluster 1	K00820	0.307	Hammer et al., 2023	glutamine---fructose-6-phosphate transaminase (isomerizing) [EC:2.6.1.16]	NA	Resource Use: Amino acid synthesis
Cluster 1	K10118	0.257	Hammer et al., 2023	raffinose/stachyose/melibiose transport system permease protein	Resource Acquisition:Substrate uptake:carbohydrate transport:oligosaccharide transport:trisaccharide transport	NA
Cluster 1	K00626	0.251	Hammer et al., 2023	acetyl-CoA C-acetyltransferase [EC:2.3.1.9]	NA	Resource Use: Fatty acid synthesis
Cluster 1	K18139	0.063	Hammer et al., 2023	outer membrane protein, multidrug efflux system	NA	Stress Tolerance: Resistance to UV and metal toxicity
Cluster 1	K00381	0.049	Hammer et al., 2023	sulfite reductase (NADPH) hemoprotein beta-component [EC:1.8.1.2]	Resource Acquisition:Substrate assimilation:S compounds:assimilatory sulfate reduction	NA
Cluster 1	K01682	0.041	Hammer et al., 2023	aconitate hydratase 2 / 2-methylisocitrate dehydratase [EC:4.2.1.3 4.2.1.99]	Resource Use:Chemotrophy:chemoorganoheterotrophy:aerobic respiration	NA
Cluster 1	K00040	0.032	Hammer et al., 2023	fructuronate reductase [EC:1.1.1.57]	Resource Acquisition:Substrate degradation:simple compound degradation:sugar acid degradation:glucuronate degradation	NA
Cluster 1	K01690	0	Hammer et al., 2023	phosphogluconate dehydratase [EC:4.2.1.12]	Resource Acquisition:Substrate degradation:simple compound degradation:carbohydrate degradation:ED pathway	NA
Cluster 1	K12368	0	Hammer et al., 2023	dipeptide transport system substrate-binding protein	Resource Acquisition:Substrate uptake:peptide transport	NA
Cluster 1	K04045	0	Hammer et al., 2023	molecular chaperone HscC	NA	Stress Tolerance: Resistance to UV and metal toxicity
Cluster 2	K00820	0.153	Hammer et al., 2023	glutamine---fructose-6-phosphate transaminase (isomerizing) [EC:2.6.1.16]	NA	Resource Use: Amino acid synthesis
Cluster 2	K00040	0.13	Hammer et al., 2023	fructuronate reductase [EC:1.1.1.57]	Resource Acquisition:Substrate degradation:simple compound degradation:sugar acid degradation:glucuronate degradation	NA
Cluster 2	K01690	0.1	Hammer et al., 2023	phosphogluconate dehydratase [EC:4.2.1.12]	Resource Acquisition:Substrate degradation:simple compound degradation:carbohydrate degradation:ED pathway	NA
Cluster 2	K12368	0.095	Hammer et al., 2023	dipeptide transport system substrate-binding protein	Resource Acquisition:Substrate uptake:peptide transport	NA
Cluster 2	K04045	0.094	Hammer et al., 2023	molecular chaperone HscC	NA	Stress Tolerance: Resistance to UV and metal toxicity
Cluster 2	K07309	0.074	Hammer et al., 2023	Tat-targeted selenate reductase subunit YnfE [EC:1.97.1.9]	NA	Resource Use:Chemotrophy:chemolithoheterotrophy:anaerobic respiration
Cluster 2	K02412	0.071	Hammer et al., 2023	flagellum-specific ATP synthase [EC:7.4.2.8]	NA	Stress Tolerance: Motility
Cluster 2	K16321	0.066	Hammer et al., 2023	high-affinity gluconate transporter	Resource Acquisition:Substrate uptake:carbohydrate transport:carbohydrate acid transport	NA
Cluster 2	K07518	0.058	Hammer et al., 2023	hydroxybutyrate-dimer hydrolase [EC:3.1.1.22]	Resource Acquisition:Substrate assimilation:C1 compounds:methanotrophy:PHB cycle	NA
Cluster 2	K00626	0.058	Hammer et al., 2023	acetyl-CoA C-acetyltransferase [EC:2.3.1.9]	NA	Resource Use: Fatty acid synthesis
Cluster 3	K18139	0.233	Hammer et al., 2023	outer membrane protein, multidrug efflux system	NA	Stress Tolerance: Resistance to UV and metal toxicity
Cluster 3	K00626	0.209	Hammer et al., 2023	acetyl-CoA C-acetyltransferase [EC:2.3.1.9]	NA	Resource Use: Fatty acid synthesis
Cluster 3	K01682	0.203	Hammer et al., 2023	aconitate hydratase 2 / 2-methylisocitrate dehydratase [EC:4.2.1.3 4.2.1.99]	Resource Use:Chemotrophy:chemoorganoheterotrophy:aerobic respiration	NA
Cluster 3	K00820	0.192	Hammer et al., 2023	glutamine---fructose-6-phosphate transaminase (isomerizing) [EC:2.6.1.16]	NA	Resource Use: Amino acid synthesis
Cluster 3	K00381	0.16	Hammer et al., 2023	sulfite reductase (NADPH) hemoprotein beta-component [EC:1.8.1.2]	Resource Acquisition:Substrate assimilation:S compounds:assimilatory sulfate reduction	NA
Cluster 3	K00040	0.003	Hammer et al., 2023	fructuronate reductase [EC:1.1.1.57]	Resource Acquisition:Substrate degradation:simple compound degradation:sugar acid degradation:glucuronate degradation	NA
Cluster 3	K04045	0	Hammer et al., 2023	molecular chaperone HscC	NA	Stress Tolerance: Resistance to UV and metal toxicity
Cluster 3	K01690	0	Hammer et al., 2023	phosphogluconate dehydratase [EC:4.2.1.12]	Resource Acquisition:Substrate degradation:simple compound degradation:carbohydrate degradation:ED pathway	NA
Cluster 3	K16321	0	Hammer et al., 2023	high-affinity gluconate transporter	Resource Acquisition:Substrate uptake:carbohydrate transport:carbohydrate acid transport	NA
Cluster 3	K07309	0	Hammer et al., 2023	Tat-targeted selenate reductase subunit YnfE [EC:1.97.1.9]	NA	Resource Use:Chemotrophy:chemolithoheterotrophy:anaerobic respiration
Cluster 1	K02532	0.293	Ke et al., 2023	MFS transporter, OHS family, lactose permease	Resource Acquisition:Substrate uptake:carbohydrate transport:oligosaccharide transport:disaccharide transport	NA
Cluster 1	K03737	0.196	Ke et al., 2023	pyruvate-ferredoxin/flavodoxin oxidoreductase [EC:1.2.7.1 1.2.7.-]	Resource Use:Phototrophy:pigments:core:anoxygenic	NA
Cluster 1	K16345	0.144	Ke et al., 2023	xanthine permease XanP	Resource Acquisition:Substrate uptake:nucleic acid component transport:nucleobase transport	NA
Cluster 1	K03314	0.099	Ke et al., 2023	Na+:H+ antiporter, NhaB family	Resource Acquisition:Substrate uptake:ion transport:inorganic ion transport	NA
Cluster 1	K01825	0.072	Ke et al., 2023	3-hydroxyacyl-CoA dehydrogenase / enoyl-CoA hydratase / 3-hydroxybutyryl-CoA epimerase / enoyl-CoA isomerase [EC:1.1.1.35 4.2.1.17 5.1.2.3 5.3.3.8]	NA	Resource Use:Chemotrophy:chemoorganoheterotrophy
Cluster 1	K03837	0.067	Ke et al., 2023	serine transporter	Resource Acquisition:Substrate uptake:free amino acids transport	NA
Cluster 1	K13378	0.042	Ke et al., 2023	NADH-quinone oxidoreductase subunit C/D [EC:7.1.1.2]	Resource Use:Chemotrophy:chemoorganoheterotrophy:aerobic respiration:electron transport chain: ETC complex I	NA
Cluster 1	K01407	0.038	Ke et al., 2023	protease III [EC:3.4.24.55]	Resource Acquisition:Substrate degradation:simple compound degradation:protein degradation	NA
Cluster 1	K03835	0.024	Ke et al., 2023	tryptophan-specific transport protein	Resource Acquisition:Substrate uptake:free amino acids transport	NA
Cluster 1	K06159	0.007	Ke et al., 2023	multidrug/microcin transport system ATP-binding/permease protein	NA	Stress Tolerance: Antibiotic production / resistance
Cluster 2	K18093	0.442	Ke et al., 2023	imipenem/basic amino acid-specific outer membrane pore [EC:3.4.21.-]	Resource Acquisition:Substrate uptake:free amino acids transport	NA
Cluster 2	K16345	0.108	Ke et al., 2023	xanthine permease XanP	Resource Acquisition:Substrate uptake:nucleic acid component transport:nucleobase transport	NA
Cluster 2	K01825	0.106	Ke et al., 2023	3-hydroxyacyl-CoA dehydrogenase / enoyl-CoA hydratase / 3-hydroxybutyryl-CoA epimerase / enoyl-CoA isomerase [EC:1.1.1.35 4.2.1.17 5.1.2.3 5.3.3.8]	NA	Resource Use:Chemotrophy:chemoorganoheterotrophy
Cluster 2	K13378	0.072	Ke et al., 2023	NADH-quinone oxidoreductase subunit C/D [EC:7.1.1.2]	Resource Use:Chemotrophy:chemoorganoheterotrophy:aerobic respiration:electron transport chain: ETC complex I	NA
Cluster 2	K19292	0.042	Ke et al., 2023	alginate biosynthesis protein AlgK	Stress Tolerance:General:biofilm formation:EPS biosynthesis/export	NA
Cluster 2	K16081	0.041	Ke et al., 2023	alginate production protein	Stress Tolerance:General:biofilm formation:EPS biosynthesis/export	NA
Cluster 2	K19293	0.039	Ke et al., 2023	alginate biosynthesis protein AlgX	NA	Stress Tolerance:General:biofilm formation:EPS biosynthesis/export
Cluster 2	K19291	0.034	Ke et al., 2023	mannuronan synthase [EC:2.4.1.33]	NA	Stress Tolerance:General:biofilm formation:EPS biosynthesis/export
Cluster 2	K03837	0.032	Ke et al., 2023	serine transporter	Resource Acquisition:Substrate uptake:free amino acids transport	NA
Cluster 2	K01795	0.032	Ke et al., 2023	mannuronan 5-epimerase [EC:5.1.3.37]	NA	Stress Tolerance:General:biofilm formation:EPS biosynthesis/export
Cluster 3	K01407	0.175	Ke et al., 2023	protease III [EC:3.4.24.55]	Resource Acquisition:Substrate degradation:simple compound degradation:protein degradation	NA
Cluster 3	K03615	0.118	Ke et al., 2023	H+/Na+-translocating ferredoxin:NAD+ oxidoreductase subunit C [EC:7.1.1.11 7.2.1.2]	NA	Resource Use:Chemotrophy:chemoorganoheterotrophy
Cluster 3	K01825	0.11	Ke et al., 2023	3-hydroxyacyl-CoA dehydrogenase / enoyl-CoA hydratase / 3-hydroxybutyryl-CoA epimerase / enoyl-CoA isomerase [EC:1.1.1.35 4.2.1.17 5.1.2.3 5.3.3.8]	NA	Resource Use:Chemotrophy:chemoorganoheterotrophy
Cluster 3	K06159	0.094	Ke et al., 2023	multidrug/microcin transport system ATP-binding/permease protein	NA	Stress Tolerance: Antibiotic production / resistance
Cluster 3	K16345	0.093	Ke et al., 2023	xanthine permease XanP	Resource Acquisition:Substrate uptake:nucleic acid component transport:nucleobase transport	NA
Cluster 3	K11929	0.085	Ke et al., 2023	outer membrane pore protein E	Resource Acquisition:Substrate uptake:organophosphorus compound transport	NA
Cluster 3	K07751	0.084	Ke et al., 2023	PepB aminopeptidase [EC:3.4.11.23]	Resource Acquisition:Substrate degradation:simple compound degradation:protein degradation	NA
Cluster 3	K03835	0.078	Ke et al., 2023	tryptophan-specific transport protein	Resource Acquisition:Substrate uptake:free amino acids transport	NA
Cluster 3	K03837	0.075	Ke et al., 2023	serine transporter	Resource Acquisition:Substrate uptake:free amino acids transport	NA
Cluster 3	K13378	0.075	Ke et al., 2023	NADH-quinone oxidoreductase subunit C/D [EC:7.1.1.2]	Resource Use:Chemotrophy:chemoorganoheterotrophy:aerobic respiration:electron transport chain: ETC complex I	NA
